# Supplementary material for: Barriers to healthcare access among reproductive age women in extremely high and very high maternal mortality countries: Multilevel mixed effect analysis
Source: PLoS One. 2024 Sep 25;19(9):e0304975. doi: 10.1371/journal.pone.0304975 (PMC11423991; doi:10.1371/journal.pone.0304975)
Supplement: S1 File — (CSV) [file pone.0304975.s001.csv]

v000	v001	v002	v005	v007	v008	v010	v011	v012	v013	v014	v015	v019a	v020	v024	v025	v042	v044	v101	v102	v106	v113	v115	v116	v119	v123	v124	v125	v127	v128	v129	v130	v131	v134	v135	v139	v140	v141	v149	v150	v151	v152	v153	awfactt	awfactu	awfactr	awfacte	awfactw	v155	v156
CD6	1	24	933695	2014	1369	1974	893	39	35-39	month and year - information complete	completed	no calendar	all woman sample	gura	rural	selected	woman not selected	gura	rural	primary	river/dam/lake/ponds/stream/canal/irrigation channel	10	pit latrine without slab/open pit	no	no	no	no	earth, sand	uncovered adobe	thatch / palm leaf	12	sara (ngambaye/sara madjin-gaye/mbaye)	countryside	usual resident	gura	rural	countryside	incomplete primary	wife or husband	male	42	no	100	100	100	100	100	cannot read at all
NG7	1	121	1335530	2018	1425	1992	1109	26	25-29	month and year - information complete	completed	2	all woman sample	batha	urban	selected	woman selected and interviewed	batha	urban	higher	14	on premises	flush to piped sewer system	yes	yes	yes	no	35	cement	metal	catholic	ouada / maba / massalit / mimi		usual resident	batha	urban		higher	wife or husband	male	36	no	100	100	100	100	100	able to read whole sentence
CD6	1	22	933695	2014	1369	1998	1181	15	15-19	month and year - information complete	completed	no calendar	all woman sample	gura	rural	not selected	woman not selected	gura	rural	primary	unprotected spring	30	pit latrine without slab/open pit	no	no	no	no	earth, sand	uncovered adobe	thatch / palm leaf	12	sara (ngambaye/sara madjin-gaye/mbaye)	countryside	usual resident	gura	rural	countryside	incomplete primary	son/daughter	male	38	no	100	100	100	100	100	cannot read at all
AF7	1	134	5194692	1394	1131	1363	764	30	30-34	month and year - information complete	completed	2	ever married sample	batha	urban		woman selected and interviewed	batha	urban	no education	tube well or borehole	15	flush to septic tank	yes	no	no	no	wood planks	bricks	wood planks		arab		usual resident	batha	urban		no education	wife or husband	male	32	no	103	107	106	103	107	cannot read at all
NG7	1	1	1335530	2018	1425	1978	939	40	40-44	month and year - information complete	completed	2	all woman sample	batha	urban	not selected	woman not selected	batha	urban	higher	14	10	flush to piped sewer system	yes	no	no	yes	cement	cement	metal	protestant	ouada / maba / massalit / mimi		usual resident	batha	urban		higher	son/daughter	male	82	no	100	100	100	100	100	able to read whole sentence
BJ7	1	125	1134416	2018	1418	2000	1209	17	15-19	month and year - information complete	completed	2	all woman sample	batha	rural	not selected	woman not selected	batha	rural	no education	unprotected well	10	no facility/bush/field	no	no	yes	no	carpet	bricks	metal	muslim	arab		usual resident	batha	rural		no education	wife or husband	male	29	no	100	100	100	100	100	cannot read at all
LS6	1	120	1088329	2014	1378	1987	1046	27	25-29	month and year - information complete	completed	2	all woman sample	hadjer-lamis	rural	not selected		hadjer-lamis	rural	secondary	14	3	no facility/bush/field	no	no	no	no	ceramic tiles	bricks	ceramic tiles	catholic			usual resident	hadjer-lamis	rural		incomplete secondary	son/daughter	female	65	no	100	100	100	100	100	able to read whole sentence
CD6	1	22	933695	2014	1369	1974	900	39	35-39	month and year - information complete	completed	no calendar	all woman sample	gura	rural	not selected	woman selected and interviewed	gura	rural	no education	unprotected spring	30	pit latrine without slab/open pit	no	no	no	no	earth, sand	uncovered adobe	thatch / palm leaf	other	sara (ngambaye/sara madjin-gaye/mbaye)	countryside	usual resident	gura	rural	countryside	no education	wife or husband	male	38	no	100	100	100	100	100	cannot read at all
BJ7	1	107	1134416	2018	1417	1970	841	48	45-49	month and year - information complete	completed	2	all woman sample	batha	rural	selected	woman selected and interviewed	batha	rural	no education	protected well	5	no facility/bush/field	yes	yes	yes	no	carpet	cement	metal	muslim	arab		usual resident	batha	rural		no education	parent	male	30	no	100	100	100	100	100	cannot read at all
NG7	1	112	1335530	2018	1425	1976	918	42	40-44	month and year - information complete	completed	2	all woman sample	batha	urban	not selected	woman not selected	batha	urban	no education	92	on premises	flush to septic tank	yes	no	no	yes	carpet	cement blocks	metal	protestant	96		usual resident	batha	urban		no education	wife or husband	male	67	no	100	100	100	100	100	cannot read at all
BJ7	1	9	1134416	2018	1417	1970	841	48	45-49	month and year - information complete	completed	2	all woman sample	batha	rural	selected	woman not selected	batha	rural	no education	unprotected well	10	no facility/bush/field	no	yes	yes	no	carpet	cement	metal	muslim	arab		usual resident	batha	rural		no education	other relative	male	45	no	100	100	100	100	100	cannot read at all
BJ7	1	76	1134416	2018	1417	2000	1206	17	15-19	month and year - information complete	completed	2	all woman sample	batha	rural	not selected	woman not selected	batha	rural	no education	unprotected well	15	no facility/bush/field	no	yes	yes	no	carpet	dirt	metal	10	arab		usual resident	batha	rural		no education	son/daughter	male	55	no	100	100	100	100	100	cannot read at all
NG7	1	136	1335530	2018	1425	1994	1135	24	20-24	month and year - information complete	completed	2	all woman sample	batha	urban	selected	woman selected and interviewed	batha	urban	higher	14	on premises	flush to piped sewer system	yes	no	yes	no	carpet	cement	metal	protestant	bidio / migami / kenga / danglat		usual resident	batha	urban		higher	wife or husband	male	28	no	100	100	100	100	100	able to read whole sentence
CD6	1	17	933695	2014	1369	1993	1118	20	20-24	month and year - information complete	completed	no calendar	all woman sample	gura	rural	selected	woman not selected	gura	rural	secondary	unprotected spring	20	pit latrine without slab/open pit	no	no	no	no	earth, sand	bamboo with mud	thatch / palm leaf	15	sara (ngambaye/sara madjin-gaye/mbaye)	countryside	usual resident	gura	rural	countryside	incomplete secondary	head	female	20	no	100	100	100	100	100	able to read whole sentence
GN7	1	72	364676	2018	1421	1996	1157	22	20-24	month and year - information complete	completed	2	all woman sample	lac	urban	selected		lac	urban	no education	tube well or borehole	20	flush to septic tank	yes	no	yes	no	cement	bricks	metal	catholic	arab	small city	usual resident	lac	urban	city	no education	other relative	female	48		100	100	100	100	100	cannot read at all
TD6	1	9	1305043	2014	1380	1980	968	34	30-34	month and year - information complete	completed		all woman sample	moyen chari	urban	not selected	woman selected and interviewed	moyen chari	urban	secondary	unprotected well	on premises	pit latrine with slab	no	yes	no	no	earth, sand	bricks	metal	catholic	sara (ngambaye/sara madjin-gaye/mbaye)		usual resident	moyen chari	urban		incomplete secondary	son/daughter	male	75	no	100	100	100	100	100	able to read whole sentence
LS6	1	176	1088329	2014	1378	1992	1116	21	20-24	month and year - information complete	completed	2	all woman sample	hadjer-lamis	rural	not selected		hadjer-lamis	rural	secondary	public tap/standpipe	30	no facility/bush/field	yes	no	no	no	carpet	cement blocks	metal	catholic			usual resident	hadjer-lamis	rural		incomplete secondary	son/daughter	male	46	no	100	100	100	100	100	able to read whole sentence
CD6	1	21	933695	2014	1369	1986	1043	27	25-29	month and year - information complete	completed	no calendar	all woman sample	gura	rural	selected	woman not selected	gura	rural	primary	river/dam/lake/ponds/stream/canal/irrigation channel	30	pit latrine without slab/open pit	no	no	no	no	earth, sand	dirt	thatch / palm leaf	other	sara (ngambaye/sara madjin-gaye/mbaye)	countryside	usual resident	gura	rural	countryside	incomplete primary	son/daughter	female	47	no	100	100	100	100	100	able to read only parts of sentence
BJ7	1	82	1134416	2018	1417	1978	937	40	40-44	month and year - information complete	completed	2	all woman sample	batha	rural	selected	woman not selected	batha	rural	no education	unprotected well	45	no facility/bush/field	yes	yes	yes	no	earth, sand	cement	metal	muslim	arab		usual resident	batha	rural		no education	co-spouse	male	47	no	100	100	100	100	100	cannot read at all
AF7	1	90	5194692	1394	1131	1353	641	40	40-44	month and year - information complete	completed	2	ever married sample	batha	urban		woman selected and interviewed	batha	urban	no education	piped to yard/plot	on premises	hanging toilet/latrine	yes	no	no	no	36	covered adobe	wood		arab		usual resident	batha	urban		no education	wife or husband	male	48	no	100	100	100	100	101	cannot read at all
KE8	1	39	1296049	2022	1468	1990	1090	31	30-34	month and year - information complete	completed	2	all woman sample	batha	urban	not selected	woman not selected	batha	urban	primary	14	180	ventilated improved pit latrine (vip)	yes	no	yes	no	35	cement	metal	7	ouada / maba / massalit / mimi		usual resident	batha	urban		complete primary	head	female	34	no	100	100	100	100	100	able to read whole sentence
AF7	1	45	5194692	1394	1131	1360	721	34	30-34	month and year - information complete	completed	2	ever married sample	batha	urban		woman selected and interviewed	batha	urban	higher	14	10	hanging toilet/latrine	yes	no	no	no	36	covered adobe	wood planks		arab		usual resident	batha	urban		higher	wife or husband	male	38	no	103	106	119	119	109	able to read whole sentence
BJ7	1	15	1134416	2018	1418	1979	949	39	35-39	month and year - information complete	completed	2	all woman sample	batha	rural	not selected	woman not selected	batha	rural	no education	unprotected well	5	no facility/bush/field	yes	no	yes	no	carpet	bricks	metal	muslim	zaghawa / bideyat / kob		usual resident	batha	rural		no education	son/daughter	male	72	no	100	100	100	100	100	cannot read at all
LS6	1	274	1088329	2014	1378	1976	915	38	35-39	month and year - information complete	completed	2	all woman sample	hadjer-lamis	rural	selected		hadjer-lamis	rural	primary	public tap/standpipe	30	pit latrine with slab	no	no	no	no	cement	cement	metal	catholic			usual resident	hadjer-lamis	rural		complete primary	wife or husband	male	46	no	100	100	100	100	100	able to read whole sentence
BJ7	1	94	1134416	2018	1417	2001	1217	16	15-19	month and year - information complete	completed	2	all woman sample	batha	rural	selected	woman selected and interviewed	batha	rural	no education	unprotected well	15	no facility/bush/field	no	yes	no	no	earth, sand	bricks	metal	muslim	zaghawa / bideyat / kob		usual resident	batha	rural		no education	son/daughter-in-law	male	57	no	100	100	100	100	100	cannot read at all
AF7	1	56	5194692	1394	1131	1370	843	24	20-24	month and year - information complete	completed	2	ever married sample	batha	urban		woman selected and interviewed	batha	urban	no education	14	5	hanging toilet/latrine	yes	no	no	no	36	bricks	wood		arab		usual resident	batha	urban		no education	wife or husband	male	28	no	121	133	133	113	118	cannot read at all
CD6	1	6	933695	2014	1369	1964	774	49	45-49	month and year - information complete	completed	no calendar	all woman sample	gura	rural	not selected	woman selected and interviewed	gura	rural	no education	bottled water	10	pit latrine without slab/open pit	no	no	no	no	earth, sand	uncovered adobe	thatch / palm leaf	other	sara (ngambaye/sara madjin-gaye/mbaye)	countryside	usual resident	gura	rural	countryside	no education	wife or husband	male	59	no	100	100	100	100	100	cannot read at all
BJ7	1	46	1134416	2018	1417	1975	901	43	40-44	month and year - information complete	completed	2	all woman sample	batha	rural	selected	woman selected and interviewed	batha	rural	no education	unprotected well	15	no facility/bush/field	yes	yes	yes	no	earth, sand	cement	metal	muslim	arab		usual resident	batha	rural		no education	wife or husband	male	65	no	100	100	100	100	100	cannot read at all
AF7	1	73	5194692	1394	1131	1373	878	21	20-24	month and year - information complete	completed	2	ever married sample	batha	urban		woman not selected	batha	urban	primary	14	9	hanging toilet/latrine	yes	no	no	no	36	bricks	palm / bamboo		arab		usual resident	batha	urban		incomplete primary	son/daughter-in-law	male	75	no	180	233	257	155	230	cannot read at all
LS6	1	58	1088329	2014	1378	1973	879	41	40-44	month and year - information complete	completed	2	all woman sample	hadjer-lamis	rural	not selected		hadjer-lamis	rural	primary	public tap/standpipe	5	pit latrine with slab	yes	no	no	no	cement	cement	ceramic tiles	protestant			usual resident	hadjer-lamis	rural		incomplete primary	wife or husband	male	51	no	100	100	100	100	100	able to read whole sentence
LS6	1	61	1088329	2014	1378	1984	1013	30	30-34	month and year - information complete	completed	2	all woman sample	hadjer-lamis	rural	not selected		hadjer-lamis	rural	secondary	14	5	no facility/bush/field	no	no	no	no	carpet	bricks	metal	catholic			usual resident	hadjer-lamis	rural		incomplete secondary	wife or husband	male	32	no	100	100	100	100	100	able to read whole sentence
GN7	1	52	364676	2018	1421	1996	1153	22	20-24	month and year - information complete	completed	2	all woman sample	lac	urban	selected		lac	urban	primary	tube well or borehole	45	pit latrine with slab	yes	no	no	no	carpet	bricks	metal	catholic	arab	small city	usual resident	lac	urban	city	incomplete primary	wife or husband	male	45		100	100	100	100	100	able to read only parts of sentence
CD6	1	4	933695	2014	1369	1986	1033	28	25-29	month and year - information complete	completed	no calendar	all woman sample	gura	rural	selected	woman not selected	gura	rural	no education	unprotected spring	15	pit latrine without slab/open pit	no	no	no	no	earth, sand	uncovered adobe	thatch / palm leaf	15	sara (ngambaye/sara madjin-gaye/mbaye)	countryside	usual resident	gura	rural	countryside	no education	wife or husband	male	41	no	100	100	100	100	100	cannot read at all
LS6	1	24	1088329	2014	1378	1988	1067	25	25-29	month and year - information complete	completed	2	all woman sample	hadjer-lamis	rural	selected		hadjer-lamis	rural	secondary	public tap/standpipe	120	pit latrine with slab	yes	no	no	no	earth, sand	bamboo with mud	metal	catholic			usual resident	hadjer-lamis	rural		incomplete secondary	son/daughter-in-law	female	64	no	100	100	100	100	100	able to read whole sentence
NG7	1	45	1335530	2018	1425	1983	1000	35	35-39	month and year - information complete	completed	2	all woman sample	batha	urban	not selected	woman not selected	batha	urban	no education	protected well	20	flush to pit latrine	yes	no	yes	no	cement	cement blocks	metal	catholic	bidio / migami / kenga / danglat		usual resident	batha	urban		no education	wife or husband	male	45	no	100	100	100	100	100	cannot read at all
LB7	1	311	662381	2019	1440	2004	1251	15	15-19	month and year - information complete	completed	2	all woman sample	batha	rural	not selected	woman not selected	batha	rural	no education	tube well or borehole	30	no facility/bush/field	no	no	no	no	earth, sand	stone with lime / cement	metal	protestant			usual resident	batha	rural		no education	grandchild	female	57	no	100	100	100	100	100	cannot read at all
GN7	1	67	364676	2018	1421	2002	1230	15	15-19	month and year - information complete	completed	2	all woman sample	lac	urban	not selected		lac	urban	secondary	tube well or borehole	10	flush to septic tank	yes	no	yes	yes	cement	bricks	metal	catholic	arab	small city	usual resident	lac	urban	city	incomplete secondary	son/daughter	male	44		100	100	100	100	100	able to read whole sentence
CD6	1	33	933695	2014	1369	1996	1153	18	15-19	month and year - information complete	completed	no calendar	all woman sample	gura	rural	selected	woman not selected	gura	rural	primary	river/dam/lake/ponds/stream/canal/irrigation channel	30	pit latrine without slab/open pit	no	yes	no	no	earth, sand	uncovered adobe	thatch / palm leaf	12	sara (ngambaye/sara madjin-gaye/mbaye)	countryside	usual resident	gura	rural	countryside	complete primary	son/daughter	male	49	no	100	100	100	100	100	able to read whole sentence
KE8	1	65	1296049	2022	1468	1997	1173	24	20-24	month and year - information complete	completed	2	all woman sample	batha	urban	not selected	woman not selected	batha	urban	secondary	14	240	ventilated improved pit latrine (vip)	yes	no	no	no	35	cement	metal	catholic	baguirmi / barma		usual resident	batha	urban		complete secondary	wife or husband	male	24	no	100	100	100	100	100	able to read whole sentence
CD6	1	12	933695	2014	1369	1995	1144	18	15-19	month and year - information complete	completed	no calendar	all woman sample	gura	rural	selected	woman not selected	gura	rural	secondary	unprotected spring	20	no facility/bush/field	no	no	no	no	earth, sand	bamboo with mud	thatch / palm leaf	15	sara (ngambaye/sara madjin-gaye/mbaye)	countryside	usual resident	gura	rural	countryside	incomplete secondary	wife or husband	male	21	no	100	100	100	100	100	able to read whole sentence
LS6	1	249	1088329	2014	1379	1971	864	42	40-44	month and year - information complete	completed	2	all woman sample	hadjer-lamis	rural	selected		hadjer-lamis	rural	secondary	not a dejure resident	not a dejure resident	not a dejure resident	not a dejure resident	not a dejure resident	not a dejure resident	not a dejure resident	not a dejure resident	not a dejure resident	not a dejure resident	catholic			visitor	not dejure resident	not a dejure resident		incomplete secondary	head	female	42	not a dejure resident	100	100	100	100	100	able to read whole sentence
LS6	1	55	1088329	2014	1378	1999	1194	15	15-19	month and year - information complete	completed	2	all woman sample	hadjer-lamis	rural	selected		hadjer-lamis	rural	secondary	public tap/standpipe	3	no facility/bush/field	no	no	no	no	ceramic tiles	bamboo with mud	metal	protestant			usual resident	hadjer-lamis	rural		incomplete secondary	grandchild	female	56	no	100	100	100	100	100	able to read whole sentence
KE8	1	26	1296049	2022	1468	1993	1127	28	25-29	month and year - information complete	completed	2	all woman sample	batha	urban	not selected	woman not selected	batha	urban	secondary	public tap/standpipe	on premises	ventilated improved pit latrine (vip)	yes	no	no	no	35	cement	cement	muslim	baguirmi / barma		usual resident	batha	urban		complete secondary	wife or husband	male	31	no	100	100	100	100	100	able to read whole sentence
CD6	1	10	933695	2014	1369	1968	818	45	45-49	month and year - information complete	completed	no calendar	all woman sample	gura	rural	not selected	woman selected and interviewed	gura	rural	no education	unprotected spring	10	pit latrine without slab/open pit	no	no	no	no	earth, sand	bamboo with mud	thatch / palm leaf	other	sara (ngambaye/sara madjin-gaye/mbaye)	countryside	usual resident	gura	rural	countryside	no education	son/daughter	female	65	no	100	100	100	100	100	cannot read at all
NG7	1	102	1335530	2018	1425	1988	1063	30	30-34	month and year - information complete	completed	2	all woman sample	batha	urban	not selected	woman not selected	batha	urban	higher	14	on premises	flush to piped sewer system	yes	no	no	no	cement	cement	metal	protestant	96		usual resident	batha	urban		higher	head	female	30	no	100	100	100	100	100	able to read whole sentence
AF7	1	73	5194692	1394	1131	1373	882	20	20-24	month and year - information complete	completed	2	ever married sample	batha	urban		woman selected and interviewed	batha	urban	no education	14	9	hanging toilet/latrine	yes	no	no	no	36	bricks	palm / bamboo		arab		usual resident	batha	urban		no education	son/daughter-in-law	male	75	no	180	233	257	155	230	cannot read at all
LB7	1	8	662381	2019	1440	1994	1135	25	25-29	month and year - information complete	completed	2	all woman sample	batha	rural	not selected	woman not selected	batha	rural	no education	tube well or borehole	10	no facility/bush/field	no	no	no	no	carpet	bamboo with mud	metal	protestant			usual resident	batha	rural		no education	wife or husband	male	30	no	100	100	100	100	100	cannot read at all
NG7	1	11	1335530	2018	1425	1981	977	37	35-39	month and year - information complete	completed	2	all woman sample	batha	urban	not selected	woman not selected	batha	urban	higher	14	20	flush to piped sewer system	yes	no	no	yes	35	cement	metal	catholic	bidio / migami / kenga / danglat		usual resident	batha	urban		higher	head	female	29	no	100	100	100	100	100	able to read whole sentence
TD6	1	11	1305043	2014	1380	1992	1116	22	20-24	year and age - month imputed	completed		all woman sample	moyen chari	urban	not selected	woman selected and interviewed	moyen chari	urban	no education	unprotected well	on premises	pit latrine without slab/open pit	no	yes	no	no	earth, sand	bricks	metal	catholic	sara (ngambaye/sara madjin-gaye/mbaye)		usual resident	moyen chari	urban		no education	niece/nephew by blood	female	80	no	100	100	100	100	100	cannot read at all
CD6	1	20	933695	2014	1369	1970	847	43	40-44	month and year - information complete	completed	no calendar	all woman sample	gura	rural	not selected	woman not selected	gura	rural	primary	river/dam/lake/ponds/stream/canal/irrigation channel	20	pit latrine without slab/open pit	no	no	no	no	earth, sand	bamboo with mud	thatch / palm leaf	11	sara (ngambaye/sara madjin-gaye/mbaye)	countryside	usual resident	gura	rural	countryside	complete primary	wife or husband	male	58	no	100	100	100	100	100	able to read whole sentence
CD6	1	20	933695	2014	1369	1995	1146	18	15-19	month and year - information complete	completed	no calendar	all woman sample	gura	rural	not selected	woman selected and interviewed	gura	rural	primary	river/dam/lake/ponds/stream/canal/irrigation channel	20	pit latrine without slab/open pit	no	no	no	no	earth, sand	bamboo with mud	thatch / palm leaf	11	sara (ngambaye/sara madjin-gaye/mbaye)	countryside	usual resident	gura	rural	countryside	complete primary	son/daughter	male	58	no	100	100	100	100	100	able to read whole sentence
CD6	1	25	933695	2014	1369	1997	1166	16	15-19	month and year - information complete	completed	no calendar	all woman sample	gura	rural	not selected	woman selected and interviewed	gura	rural	secondary	unprotected spring	22	pit latrine without slab/open pit	no	no	no	no	earth, sand	uncovered adobe	thatch / palm leaf	15	sara (ngambaye/sara madjin-gaye/mbaye)	countryside	usual resident	gura	rural	countryside	incomplete secondary	son/daughter	male	61	no	100	100	100	100	100	able to read whole sentence
GN7	1	73	364676	2018	1421	1977	927	41	40-44	month and year - information complete	completed	2	all woman sample	lac	urban	not selected		lac	urban	no education	protected well	on premises	pit latrine with slab	yes	no	no	no	carpet	bricks	metal	catholic	arab	small city	usual resident	lac	urban	city	no education	wife or husband	male	71		100	100	100	100	100	cannot read at all
CD6	1	1	933695	2014	1369	1990	1088	23	20-24	month and year - information complete	completed	no calendar	all woman sample	gura	rural	not selected	woman selected and interviewed	gura	rural	no education	unprotected spring	20	pit latrine without slab/open pit	no	no	no	no	earth, sand	bamboo with mud	thatch / palm leaf	12	sara (ngambaye/sara madjin-gaye/mbaye)	countryside	usual resident	gura	rural	countryside	no education	wife or husband	male	25	no	100	100	100	100	100	cannot read at all
BJ7	1	64	1134416	2018	1417	1982	985	36	35-39	month and year - information complete	completed	2	all woman sample	batha	rural	not selected	woman not selected	batha	rural	no education	unprotected well	on premises	no facility/bush/field	no	no	no	no	carpet	dirt	metal	muslim	zaghawa / bideyat / kob		usual resident	batha	rural		no education	wife or husband	male	38	no	100	100	100	100	100	cannot read at all
BJ7	1	15	1134416	2018	1418	1989	1080	28	25-29	month and year - information complete	completed	2	all woman sample	batha	rural	not selected	woman not selected	batha	rural	primary	unprotected well	5	no facility/bush/field	yes	no	yes	no	carpet	bricks	metal	muslim	arab		usual resident	batha	rural		incomplete primary	son/daughter-in-law	male	72	no	100	100	100	100	100	cannot read at all
NG7	1	83	1335530	2018	1425	1984	1015	34	30-34	month and year - information complete	completed	2	all woman sample	batha	urban	not selected	woman not selected	batha	urban	secondary	14	on premises	flush to piped sewer system	yes	no	no	no	cement	cement	metal	catholic	bidio / migami / kenga / danglat		usual resident	batha	urban		complete secondary	wife or husband	male	39	no	100	100	100	100	100	able to read whole sentence
KE8	1	20	1296049	2022	1468	1992	1105	30	30-34	month and year - information complete	completed	2	all woman sample	batha	urban	not selected	woman selected and interviewed	batha	urban	primary	piped to yard/plot	on premises	flush to septic tank	yes	no	yes	no	carpet	bricks	cement	other	moundang		usual resident	batha	urban		complete primary	wife or husband	male	36	no	100	100	100	100	100	able to read whole sentence
LS6	1	40	1088329	2014	1378	1965	788	49	45-49	year and age - year ignored	completed	2	all woman sample	hadjer-lamis	rural	selected		hadjer-lamis	rural	primary	piped to yard/plot	on premises	pit latrine with slab	yes	no	no	no	ceramic tiles	stone with lime / cement	metal	catholic			usual resident	hadjer-lamis	rural		incomplete primary	son/daughter	female	65	no	100	100	100	100	100	cannot read at all
LS6	1	302	1088329	2014	1378	1986	1039	28	25-29	month and year - information complete	completed	2	all woman sample	hadjer-lamis	rural	not selected		hadjer-lamis	rural	secondary	public tap/standpipe	5	ventilated improved pit latrine (vip)	yes	no	no	no	cement	cement blocks	ceramic tiles	catholic			usual resident	hadjer-lamis	rural		incomplete secondary	wife or husband	male	33	no	100	100	100	100	100	able to read whole sentence
AF7	1	62	5194692	1394	1131	1353	638	41	40-44	month and year - information complete	completed	2	ever married sample	batha	urban		woman selected and interviewed	batha	urban	no education	protected well	15	hanging toilet/latrine	yes	no	no	no	36	covered adobe	wood		arab		usual resident	batha	urban		no education	wife or husband	male	38	no	100	101	100	100	102	cannot read at all
BJ7	1	15	1134416	2018	1418	1990	1081	28	25-29	month and year - information complete	completed	2	all woman sample	batha	rural	not selected	woman not selected	batha	rural	no education	unprotected well	5	no facility/bush/field	yes	no	yes	no	carpet	bricks	metal	muslim	zaghawa / bideyat / kob		usual resident	batha	rural		no education	son/daughter-in-law	male	72	no	100	100	100	100	100	cannot read at all
AF7	1	29	5194692	1394	1131	1348	578	46	45-49	month and year - information complete	completed	2	ever married sample	batha	urban		woman selected and interviewed	batha	urban	no education	14	3	hanging toilet/latrine	yes	yes	no	no	36	cane / palm / trunks	wood		arab		usual resident	batha	urban		no education	wife or husband	male	58	no	100	100	100	100	101	cannot read at all
GN7	1	67	364676	2018	1421	1998	1186	19	15-19	month and year - information complete	completed	2	all woman sample	lac	urban	not selected		lac	urban	no education	tube well or borehole	10	flush to septic tank	yes	no	yes	yes	cement	bricks	metal	catholic	arab	small city	usual resident	lac	urban	city	no education	wife or husband	male	44		100	100	100	100	100	cannot read at all
GN7	1	67	364676	2018	1421	1978	945	39	35-39	month and year - information complete	completed	2	all woman sample	lac	urban	not selected		lac	urban	primary	tube well or borehole	10	flush to septic tank	yes	no	yes	yes	cement	bricks	metal	catholic	arab	small city	usual resident	lac	urban	city	complete primary	wife or husband	male	44		100	100	100	100	100	able to read only parts of sentence
BJ7	1	131	1134416	2018	1417	1993	1117	25	25-29	month and year - information complete	completed	2	all woman sample	batha	rural	selected	woman selected and interviewed	batha	rural	no education	protected well	15	no facility/bush/field	no	no	no	no	earth, sand	bamboo with mud	thatch / palm leaf	muslim	zaghawa / bideyat / kob		usual resident	batha	rural		no education	wife or husband	male	37	no	100	100	100	100	100	cannot read at all
BJ7	1	149	1134416	2018	1417	1970	841	48	45-49	month and year - information complete	completed	2	all woman sample	batha	rural	not selected	woman not selected	batha	rural	no education	river/dam/lake/ponds/stream/canal/irrigation channel	5	no facility/bush/field	no	no	yes	no	carpet	bricks	metal	muslim	arab		usual resident	batha	rural		no education	wife or husband	male	60	no	100	100	100	100	100	cannot read at all
BJ7	1	119	1134416	2018	1417	1999	1189	19	15-19	month and year - information complete	completed	2	all woman sample	batha	rural	selected	woman selected and interviewed	batha	rural	no education	14	25	no facility/bush/field	yes	no	yes	no	carpet	bamboo with mud	cement	muslim	arab		usual resident	batha	rural		no education	other relative	male	35	no	100	100	100	100	100	cannot read at all
BJ7	1	82	1134416	2018	1417	1976	913	42	40-44	month and year - information complete	completed	2	all woman sample	batha	rural	selected	woman not selected	batha	rural	no education	unprotected well	45	no facility/bush/field	yes	yes	yes	no	earth, sand	cement	metal	muslim	arab		usual resident	batha	rural		no education	co-spouse	male	47	no	100	100	100	100	100	cannot read at all
GN7	1	35	364676	2018	1421	1982	994	35	35-39	month and year - information complete	completed	2	all woman sample	lac	urban	not selected		lac	urban	no education	tube well or borehole	10	ventilated improved pit latrine (vip)	yes	no	no	no	carpet	bricks	metal	catholic	arab	small city	usual resident	lac	urban	city	no education	wife or husband	male	50		100	100	100	100	100	cannot read at all
TD6	1	14	1305043	2014	1380	1999	1200	15	15-19	year and age - month imputed	completed		all woman sample	moyen chari	urban	not selected	woman not selected	moyen chari	urban	no education	piped to yard/plot	on premises	pit latrine with slab	no	no	yes	no	cement	bricks	metal	muslim	ouada / maba / massalit / mimi		usual resident	moyen chari	urban		no education	son/daughter	male	45	no	100	100	100	100	100	cannot read at all
GN7	1	100	364676	2018	1421	1999	1196	18	15-19	month and year - information complete	completed	2	all woman sample	lac	urban	selected		lac	urban	secondary	tube well or borehole	30	pit latrine with slab	yes	no	yes	no	carpet	bricks	metal	catholic	arab	small city	usual resident	lac	urban	city	incomplete secondary	wife or husband	male	31		100	100	100	100	100	able to read whole sentence
CD6	1	3	933695	2014	1369	1971	863	42	40-44	month and year - information complete	completed	no calendar	all woman sample	gura	rural	selected	woman not selected	gura	rural	secondary	unprotected spring	20	pit latrine without slab/open pit	no	no	no	no	earth, sand	bamboo with mud	thatch / palm leaf	11	sara (ngambaye/sara madjin-gaye/mbaye)	countryside	usual resident	gura	rural	countryside	complete secondary	wife or husband	male	51	no	100	100	100	100	100	able to read whole sentence
NG7	1	40	1335530	2018	1425	1994	1129	24	20-24	month and year - information complete	completed	2	all woman sample	batha	urban	not selected	woman not selected	batha	urban	secondary	14	10	flush to pit latrine	yes	no	no	no	carpet	cement blocks	metal	protestant	ouada / maba / massalit / mimi		usual resident	batha	urban		complete secondary	son/daughter	female	50	no	100	100	100	100	100	able to read whole sentence
GN7	1	91	364676	2018	1421	1969	829	49	45-49	month and year - information complete	completed	2	all woman sample	lac	urban	selected		lac	urban	no education	tube well or borehole	15	pit latrine with slab	yes	no	no	no	cement	bricks	metal	catholic	arab	small city	usual resident	lac	urban	city	no education	wife or husband	male	70		100	100	100	100	100	cannot read at all
LS6	1	162	1088329	2014	1378	1979	952	35	35-39	month and year - information complete	completed	2	all woman sample	hadjer-lamis	rural	selected		hadjer-lamis	rural	secondary	public tap/standpipe	10	no facility/bush/field	no	no	no	no	carpet	cement blocks	ceramic tiles	catholic			usual resident	hadjer-lamis	rural		incomplete secondary	wife or husband	male	38	no	100	100	100	100	100	able to read whole sentence
BJ7	1	76	1134416	2018	1417	1992	1105	26	25-29	month and year - information complete	completed	2	all woman sample	batha	rural	not selected	woman not selected	batha	rural	no education	unprotected well	15	no facility/bush/field	no	yes	yes	no	carpet	dirt	metal	10	arab		usual resident	batha	rural		no education	son/daughter-in-law	male	55	no	100	100	100	100	100	cannot read at all
NG7	1	69	1335530	2018	1425	1978	944	40	40-44	month and year - information complete	completed	2	all woman sample	batha	urban	not selected	woman not selected	batha	urban	secondary	protected well	20	flush to septic tank	yes	no	no	no	carpet	cement blocks	metal	protestant	bidio / migami / kenga / danglat		usual resident	batha	urban		complete secondary	son/daughter	female	85	no	100	100	100	100	100	able to read whole sentence
NG7	1	107	1335530	2018	1425	1999	1194	19	15-19	month and year - information complete	completed	2	all woman sample	batha	urban	selected	woman not selected	batha	urban	secondary	14	on premises	flush to piped sewer system	yes	no	yes	no	35	cement	metal	protestant	96		usual resident	batha	urban		complete secondary	son/daughter	male	69	no	100	100	100	100	100	able to read only parts of sentence
LB7	1	134	662381	2019	1440	1996	1155	23	20-24	month and year - information complete	completed	2	all woman sample	batha	rural	selected	woman selected and interviewed	batha	rural	secondary	tube well or borehole	15	no facility/bush/field	no	no	no	no	earth, sand	bamboo with mud	metal	protestant			usual resident	batha	rural		incomplete secondary	wife or husband	male	26	no	100	100	100	100	100	able to read only parts of sentence
GN7	1	69	364676	2018	1421	1999	1193	19	15-19	month and year - information complete	completed	2	all woman sample	lac	urban	selected		lac	urban	secondary	bottled water	5	ventilated improved pit latrine (vip)	yes	no	no	no	carpet	bricks	metal	catholic	arab	small city	usual resident	lac	urban	city	incomplete secondary	son/daughter-in-law	male	66		100	100	100	100	100	able to read only parts of sentence
CD6	1	23	933695	2014	1369	1983	1003	30	30-34	month and year - information complete	completed	no calendar	all woman sample	gura	rural	selected	woman not selected	gura	rural	primary	unprotected spring	20	pit latrine without slab/open pit	no	no	no	no	earth, sand	dirt	thatch / palm leaf	other	sara (ngambaye/sara madjin-gaye/mbaye)	countryside	usual resident	gura	rural	countryside	incomplete primary	wife or husband	male	41	no	100	100	100	100	100	cannot read at all
LS6	1	249	1088329	2014	1379	1993	1117	21	20-24	month and year - information complete	completed	2	all woman sample	hadjer-lamis	rural	selected		hadjer-lamis	rural	primary	public tap/standpipe	10	no facility/bush/field	no	no	no	no	earth, sand	bamboo with mud	metal	no religion			usual resident	hadjer-lamis	rural		complete primary	son/daughter	female	42	no	100	100	100	100	100	able to read whole sentence
CD6	1	7	933695	2014	1369	1971	858	42	40-44	month and year - information complete	completed	no calendar	all woman sample	gura	rural	selected	woman not selected	gura	rural	primary	unprotected spring	5	pit latrine without slab/open pit	no	no	no	no	earth, sand	uncovered adobe	thatch / palm leaf	12	sara (ngambaye/sara madjin-gaye/mbaye)	countryside	usual resident	gura	rural	countryside	complete primary	head	female	42	no	100	100	100	100	100	cannot read at all
AF7	1	4	5194692	1394	1131	1361	740	32	30-34	month and year - information complete	completed	2	ever married sample	batha	urban		woman selected and interviewed	batha	urban	no education	unprotected well	5	ventilated improved pit latrine (vip)	yes	no	no	no	36	covered adobe	wood		arab		usual resident	batha	urban		no education	wife or husband	male	35	no	101	102	100	101	102	cannot read at all
BJ7	1	156	1134416	2018	1417	1990	1081	28	25-29	month and year - information complete	completed	2	all woman sample	batha	rural	selected	woman selected and interviewed	batha	rural	no education	tube well or borehole	30	no facility/bush/field	yes	yes	yes	no	parquet, polished wood	cement	metal	muslim	arab		usual resident	batha	rural		no education	co-spouse	male	36	no	100	100	100	100	100	cannot read at all
CD6	1	18	933695	2014	1369	1971	857	42	40-44	month and year - information complete	completed	no calendar	all woman sample	gura	rural	selected	woman not selected	gura	rural	secondary	unprotected spring	10	pit latrine without slab/open pit	no	no	no	no	earth, sand	uncovered adobe	thatch / palm leaf	11	sara (ngambaye/sara madjin-gaye/mbaye)	countryside	usual resident	gura	rural	countryside	incomplete secondary	wife or husband	male	47	no	100	100	100	100	100	able to read whole sentence
GN7	1	69	364676	2018	1421	1990	1084	28	25-29	month and year - information complete	completed	2	all woman sample	lac	urban	selected		lac	urban	no education	bottled water	5	ventilated improved pit latrine (vip)	yes	no	no	no	carpet	bricks	metal	catholic	arab	small city	usual resident	lac	urban	city	no education	son/daughter-in-law	male	66		100	100	100	100	100	cannot read at all
LB7	1	34	662381	2019	1440	1979	950	40	40-44	month and year - information complete	completed	2	all woman sample	batha	rural	not selected	woman not selected	batha	rural	no education	tube well or borehole	15	no facility/bush/field	no	no	no	no	carpet	stone with lime / cement	metal	protestant			usual resident	batha	rural		no education	head	female	40	no	100	100	100	100	100	cannot read at all
AF7	1	101	5194692	1394	1131	1363	760	30	30-34	month and year - information complete	completed	2	ever married sample	batha	urban		woman selected and interviewed	batha	urban	no education	protected well	10	hanging toilet/latrine	yes	no	no	no	36	bricks	calamine / cement fiber		arab		usual resident	batha	urban		no education	son/daughter-in-law	male	63	no	103	107	106	103	107	cannot read at all
BJ7	1	9	1134416	2018	1417	1979	949	39	35-39	month and year - information complete	completed	2	all woman sample	batha	rural	selected	woman not selected	batha	rural	no education	unprotected well	10	no facility/bush/field	no	yes	yes	no	carpet	cement	metal	muslim	arab		usual resident	batha	rural		no education	co-spouse	male	45	no	100	100	100	100	100	cannot read at all
GN7	1	68	364676	2018	1421	1974	895	43	40-44	month and year - information complete	completed	2	all woman sample	lac	urban	selected		lac	urban	no education	protected well	20	pit latrine without slab/open pit	no	no	no	no	carpet	bricks	metal	catholic	arab	small city	usual resident	lac	urban	city	no education	head	female	43		100	100	100	100	100	cannot read at all
BJ7	1	76	1134416	2018	1417	1987	1045	31	30-34	month and year - information complete	completed	2	all woman sample	batha	rural	not selected	woman not selected	batha	rural	no education	unprotected well	15	no facility/bush/field	no	yes	yes	no	carpet	dirt	metal	10	arab		usual resident	batha	rural		no education	son/daughter-in-law	male	55	no	100	100	100	100	100	cannot read at all
TD6	1	19	1305043	2014	1380	1996	1158	18	15-19	year and age - month imputed	completed		all woman sample	moyen chari	urban	not selected	woman selected and interviewed	moyen chari	urban	no education	public tap/standpipe	10	pit latrine with slab	no	no	yes	no	cement	stone with lime / cement	metal	muslim	arab		usual resident	moyen chari	urban		no education	wife or husband	male	30	no	100	100	100	100	100	cannot read at all
BJ7	1	9	1134416	2018	1417	1990	1081	28	25-29	month and year - information complete	completed	2	all woman sample	batha	rural	selected	woman selected and interviewed	batha	rural	no education	unprotected well	10	no facility/bush/field	no	yes	yes	no	carpet	cement	metal	muslim	arab		usual resident	batha	rural		no education	other relative	male	45	no	100	100	100	100	100	cannot read at all
KE8	1	10	1296049	2022	1468	1989	1069	33	30-34	month and year - information complete	completed	2	all woman sample	batha	urban	not selected	woman not selected	batha	urban	primary	14	5	flush to pit latrine	yes	no	no	no	35	stone with lime / cement	metal	catholic	kanembou / bornou / boudouma		usual resident	batha	urban		complete primary	head	female	33	no	100	100	100	100	100	able to read whole sentence
CD6	1	9	933695	2014	1369	1985	1023	28	25-29	month and year - information complete	completed	no calendar	all woman sample	gura	rural	selected	woman not selected	gura	rural	no education	unprotected spring	10	pit latrine without slab/open pit	no	no	no	no	earth, sand	bamboo with mud	thatch / palm leaf	12	sara (ngambaye/sara madjin-gaye/mbaye)	countryside	usual resident	gura	rural	countryside	no education	wife or husband	male	29	no	100	100	100	100	100	cannot read at all
CD6	1	32	933695	2014	1369	1982	995	31	30-34	month and year - information complete	completed	no calendar	all woman sample	gura	rural	not selected	woman selected and interviewed	gura	rural	secondary	unprotected spring	20	no facility/bush/field	no	no	no	no	earth, sand	bamboo with mud	thatch / palm leaf	other	sara (ngambaye/sara madjin-gaye/mbaye)	countryside	usual resident	gura	rural	countryside	incomplete secondary	wife or husband	male	35	no	100	100	100	100	100	able to read whole sentence
LS6	1	147	1088329	2014	1378	1998	1185	16	15-19	month and year - information complete	completed	2	all woman sample	hadjer-lamis	rural	selected		hadjer-lamis	rural	secondary	public tap/standpipe	10	no facility/bush/field	no	no	no	no	ceramic tiles	cement blocks	metal	no religion			usual resident	hadjer-lamis	rural		incomplete secondary	son/daughter	female	36	no	100	100	100	100	100	able to read whole sentence
CD6	1	16	933695	2014	1369	1985	1032	28	25-29	month and year - information complete	completed	no calendar	all woman sample	gura	rural	selected	woman not selected	gura	rural	secondary	unprotected spring	25	pit latrine without slab/open pit	no	no	no	no	earth, sand	no walls	thatch / palm leaf	11	sara (ngambaye/sara madjin-gaye/mbaye)	countryside	usual resident	gura	rural	countryside	incomplete secondary	head	female	28	no	100	100	100	100	100	able to read whole sentence
BJ7	1	21	1134416	2018	1417	1979	949	39	35-39	month and year - information complete	completed	2	all woman sample	batha	rural	selected	woman selected and interviewed	batha	rural	no education	unprotected well	20	no facility/bush/field	no	no	yes	no	earth, sand	dirt	metal	muslim	arab		usual resident	batha	rural		no education	wife or husband	male	42	no	100	100	100	100	100	cannot read at all
KE8	1	52	1296049	2022	1468	1982	994	39	35-39	month and year - information complete	completed	2	all woman sample	batha	urban	not selected	woman not selected	batha	urban	primary	14	5	flush to septic tank	yes	no	no	no	carpet	stone with lime / cement	metal	7	toupouri / kra		usual resident	batha	urban		complete primary	head	female	39	no	100	100	100	100	100	able to read whole sentence
BJ7	1	101	1134416	2018	1417	2000	1201	18	15-19	month and year - information complete	completed	2	all woman sample	batha	rural	not selected	woman not selected	batha	rural	no education	unprotected well	5	no facility/bush/field	no	no	no	no	carpet	bricks	metal	muslim	arab		usual resident	batha	rural		no education	wife or husband	male	21	no	100	100	100	100	100	cannot read at all
NG7	1	97	1335530	2018	1425	1993	1123	25	25-29	month and year - information complete	completed	2	all woman sample	batha	urban	not selected	woman not selected	batha	urban	secondary	14	15	flush to piped sewer system	yes	no	no	no	35	cement	metal	protestant	96		usual resident	batha	urban		complete secondary	wife or husband	male	37	no	100	100	100	100	100	able to read only parts of sentence
BJ7	1	76	1134416	2018	1417	1999	1189	19	15-19	month and year - information complete	completed	2	all woman sample	batha	rural	not selected	woman not selected	batha	rural	no education	unprotected well	15	no facility/bush/field	no	yes	yes	no	carpet	dirt	metal	muslim	arab		usual resident	batha	rural		no education	grandchild	male	55	no	100	100	100	100	100	cannot read at all
KE8	1	72	1296049	2022	1468	1981	979	40	40-44	month and year - information complete	completed	2	all woman sample	batha	urban	not selected	woman selected and interviewed	batha	urban	secondary	14	120	ventilated improved pit latrine (vip)	yes	no	no	no	carpet	cement	metal	animist	baguirmi / barma		usual resident	batha	urban		incomplete secondary	head	female	41	no	100	100	100	100	100	able to read whole sentence
BJ7	1	15	1134416	2018	1418	1987	1054	30	30-34	month and year - information complete	completed	2	all woman sample	batha	rural	not selected	woman not selected	batha	rural	no education	unprotected well	5	no facility/bush/field	yes	no	yes	no	carpet	bricks	metal	muslim	zaghawa / bideyat / kob		usual resident	batha	rural		no education	grandchild	male	72	no	100	100	100	100	100	cannot read at all
CD6	1	19	933695	2014	1369	1985	1026	28	25-29	month and year - information complete	completed	no calendar	all woman sample	gura	rural	not selected	woman selected and interviewed	gura	rural	primary	river/dam/lake/ponds/stream/canal/irrigation channel	30	pit latrine without slab/open pit	no	no	no	no	earth, sand	uncovered adobe	thatch / palm leaf	15	sara (ngambaye/sara madjin-gaye/mbaye)	countryside	usual resident	gura	rural	countryside	incomplete primary	wife or husband	male	35	no	100	100	100	100	100	able to read only parts of sentence
GN7	1	38	364676	2018	1421	1976	915	42	40-44	month and year - information complete	completed	2	all woman sample	lac	urban	selected		lac	urban	no education	14	30	no facility/bush/field	no	no	no	no	carpet	bricks	metal	catholic	arab	small city	usual resident	lac	urban	city	no education	wife or husband	male	67		100	100	100	100	100	cannot read at all
AF7	1	140	5194692	1394	1131	1367	807	27	25-29	month and year - information complete	completed	2	ever married sample	batha	urban		woman selected and interviewed	batha	urban	no education	piped into dwelling	on premises	hanging toilet/latrine	yes	no	no	no	cement	bricks	ceramic tiles		arab		usual resident	batha	urban		no education	wife or husband	male	38	no	111	122	128	108	128	cannot read at all
BJ7	1	82	1134416	2018	1417	1975	901	43	40-44	month and year - information complete	completed	2	all woman sample	batha	rural	selected	woman not selected	batha	rural	no education	unprotected well	45	no facility/bush/field	yes	yes	yes	no	earth, sand	cement	metal	muslim	arab		usual resident	batha	rural		no education	wife or husband	male	47	no	100	100	100	100	100	cannot read at all
LS6	1	49	1088329	2014	1378	1997	1168	17	15-19	month and year - information complete	completed	2	all woman sample	hadjer-lamis	rural	not selected		hadjer-lamis	rural	secondary	piped to yard/plot	on premises	pit latrine with slab	yes	no	no	no	carpet	cement blocks	metal	7			usual resident	hadjer-lamis	rural		incomplete secondary	grandchild	female	75	no	100	100	100	100	100	able to read whole sentence
BJ7	1	76	1134416	2018	1417	2002	1233	15	15-19	month and year - information complete	completed	2	all woman sample	batha	rural	not selected	woman not selected	batha	rural	no education	unprotected well	15	no facility/bush/field	no	yes	yes	no	carpet	dirt	metal	10	arab		usual resident	batha	rural		no education	son/daughter	male	55	no	100	100	100	100	100	cannot read at all
NG7	1	107	1335530	2018	1425	1973	877	45	45-49	month and year - information complete	completed	2	all woman sample	batha	urban	selected	woman selected and interviewed	batha	urban	no education	14	on premises	flush to piped sewer system	yes	no	yes	no	35	cement	metal	protestant	96		usual resident	batha	urban		no education	wife or husband	male	69	no	100	100	100	100	100	cannot read at all
BJ7	1	76	1134416	2018	1417	1969	829	49	45-49	month and year - information complete	completed	2	all woman sample	batha	rural	not selected	woman not selected	batha	rural	no education	unprotected well	15	no facility/bush/field	no	yes	yes	no	carpet	dirt	metal	10	arab		usual resident	batha	rural		no education	co-spouse	male	55	no	100	100	100	100	100	cannot read at all
BJ7	1	88	1134416	2018	1417	2001	1213	17	15-19	month and year - information complete	completed	2	all woman sample	batha	rural	not selected	woman not selected	batha	rural	no education	unprotected well	on premises	no facility/bush/field	no	yes	yes	no	earth, sand	dirt	metal	muslim	zaghawa / bideyat / kob		usual resident	batha	rural		no education	son/daughter-in-law	male	48	no	100	100	100	100	100	cannot read at all
GN7	1	68	364676	2018	1421	1997	1166	21	20-24	month and year - information complete	completed	2	all woman sample	lac	urban	selected		lac	urban	primary	protected well	20	pit latrine without slab/open pit	no	no	no	no	carpet	bricks	metal	catholic	arab	small city	usual resident	lac	urban	city	incomplete primary	son/daughter	female	43		100	100	100	100	100	cannot read at all
BJ7	1	9	1134416	2018	1417	1985	1021	33	30-34	month and year - information complete	completed	2	all woman sample	batha	rural	selected	woman not selected	batha	rural	no education	unprotected well	10	no facility/bush/field	no	yes	yes	no	carpet	cement	metal	muslim	arab		usual resident	batha	rural		no education	wife or husband	male	45	no	100	100	100	100	100	cannot read at all
BJ7	1	88	1134416	2018	1417	1993	1117	25	25-29	month and year - information complete	completed	2	all woman sample	batha	rural	not selected	woman not selected	batha	rural	no education	unprotected well	on premises	no facility/bush/field	no	yes	yes	no	earth, sand	dirt	metal	muslim	zaghawa / bideyat / kob		usual resident	batha	rural		no education	co-spouse	male	48	no	100	100	100	100	100	cannot read at all
TD6	1	6	1305043	2014	1380	1988	1067	26	25-29	age - year/month imputed	completed		all woman sample	moyen chari	urban	not selected	woman selected and interviewed	moyen chari	urban	primary	piped to yard/plot	on premises	pit latrine without slab/open pit	no	no	no	no	earth, sand	covered adobe	metal	muslim	kanembou / bornou / boudouma		usual resident	moyen chari	urban		incomplete primary	wife or husband	male	35	no	100	100	100	100	100	cannot read at all
TD6	1	14	1305043	2014	1380	1974	899	40	40-44	year and age - month imputed	completed		all woman sample	moyen chari	urban	not selected	woman not selected	moyen chari	urban	no education	piped to yard/plot	on premises	pit latrine with slab	no	no	yes	no	cement	bricks	metal	muslim	ouada / maba / massalit / mimi		usual resident	moyen chari	urban		no education	wife or husband	male	45	no	100	100	100	100	100	cannot read at all
LB7	1	68	662381	2019	1440	2000	1204	19	15-19	month and year - information complete	completed	2	all woman sample	batha	rural	not selected	woman not selected	batha	rural	secondary	tube well or borehole	10	no facility/bush/field	no	no	no	no	earth, sand	bamboo with mud	metal	protestant			usual resident	batha	rural		incomplete secondary	son/daughter	female	53	no	100	100	100	100	100	able to read only parts of sentence
AF7	1	40	5194692	1394	1131	1362	746	32	30-34	month and year - information complete	completed	2	ever married sample	batha	urban		woman selected and interviewed	batha	urban	primary	14	20	hanging toilet/latrine	yes	no	no	no	36	bricks	other		arab		usual resident	batha	urban		complete primary	wife or husband	male	35	no	101	102	100	100	102	able to read whole sentence
KE8	1	78	1296049	2022	1468	1993	1127	28	25-29	month and year - information complete	completed	2	all woman sample	batha	urban	not selected	woman not selected	batha	urban	higher	14	20	pit latrine with slab	yes	no	no	no	carpet	cement	metal	protestant	baguirmi / barma		usual resident	batha	urban		higher	wife or husband	male	35	no	100	100	100	100	100	able to read whole sentence
NG7	1	40	1335530	2018	1425	1991	1099	27	25-29	month and year - information complete	completed	2	all woman sample	batha	urban	not selected	woman not selected	batha	urban	secondary	14	10	flush to pit latrine	yes	no	no	no	carpet	cement blocks	metal	protestant	ouada / maba / massalit / mimi		usual resident	batha	urban		complete secondary	son/daughter	female	50	no	100	100	100	100	100	able to read whole sentence
TD6	1	14	1305043	2014	1380	1996	1159	18	15-19	year and age - month imputed	completed		all woman sample	moyen chari	urban	not selected	woman selected and interviewed	moyen chari	urban	no education	piped to yard/plot	on premises	pit latrine with slab	no	no	yes	no	cement	bricks	metal	muslim	ouada / maba / massalit / mimi		usual resident	moyen chari	urban		no education	wife or husband	male	45	no	100	100	100	100	100	cannot read at all
BJ7	1	46	1134416	2018	1417	1998	1185	19	15-19	month and year - information complete	completed	2	all woman sample	batha	rural	selected	woman not selected	batha	rural	secondary	unprotected well	15	no facility/bush/field	yes	yes	yes	no	earth, sand	cement	metal	muslim	arab		usual resident	batha	rural		complete secondary	son/daughter	male	65	no	100	100	100	100	100	able to read whole sentence
BJ7	1	82	1134416	2018	1417	2002	1227	15	15-19	month and year - information complete	completed	2	all woman sample	batha	rural	selected	woman selected and interviewed	batha	rural	no education	unprotected well	45	no facility/bush/field	yes	yes	yes	no	earth, sand	cement	metal	muslim	arab		usual resident	batha	rural		no education	son/daughter	male	47	no	100	100	100	100	100	cannot read at all
CD6	1	2	933695	2014	1369	1985	1032	28	25-29	month and year - information complete	completed	no calendar	all woman sample	gura	rural	selected	woman not selected	gura	rural	primary	unprotected spring	20	pit latrine without slab/open pit	no	no	no	no	earth, sand	dirt	thatch / palm leaf	other	sara (ngambaye/sara madjin-gaye/mbaye)	countryside	usual resident	gura	rural	countryside	incomplete primary	head	female	28	no	100	100	100	100	100	cannot read at all
BJ7	1	33	1134416	2018	1417	1973	877	45	45-49	month and year - information complete	completed	2	all woman sample	batha	rural	selected	woman not selected	batha	rural	no education	unprotected well	10	no facility/bush/field	yes	yes	yes	no	carpet	dirt	metal	muslim	arab		usual resident	batha	rural		no education	wife or husband	male	58	no	100	100	100	100	100	cannot read at all
AF7	1	1	5194692	1394	1131	1372	866	22	20-24	month and year - information complete	completed	2	ever married sample	batha	urban		woman selected and interviewed	batha	urban	no education	tube well or borehole	on premises	flush to septic tank	yes	yes	no	no	carpet	bricks	36		arab		usual resident	batha	urban		no education	wife or husband	male	35	no	141	161	161	126	161	cannot read at all
TD6	1	11	1305043	2014	1380	1984	1011	30	30-34	year and age - month imputed	completed		all woman sample	moyen chari	urban	not selected	woman not selected	moyen chari	urban	no education	unprotected well	on premises	pit latrine without slab/open pit	no	yes	no	no	earth, sand	bricks	metal	catholic	sara (ngambaye/sara madjin-gaye/mbaye)		usual resident	moyen chari	urban		no education	brother/sister	female	80	no	100	100	100	100	100	cannot read at all
GN7	1	49	364676	2018	1421	1980	962	38	35-39	month and year - information complete	completed	2	all woman sample	lac	urban	selected		lac	urban	no education	tube well or borehole	5	ventilated improved pit latrine (vip)	yes	no	no	no	carpet	bricks	metal	catholic	arab	small city	usual resident	lac	urban	city	no education	wife or husband	male	49		100	100	100	100	100	cannot read at all
LS6	1	208	1088329	2014	1378	1965	787	49	45-49	month and year - information complete	completed	2	all woman sample	hadjer-lamis	rural	selected		hadjer-lamis	rural	secondary	piped to yard/plot	on premises	pit latrine with slab	yes	no	no	no	carpet	bricks	metal	catholic			usual resident	hadjer-lamis	rural		complete secondary	head	female	49	no	100	100	100	100	100	able to read whole sentence
GN7	1	38	364676	2018	1421	2003	1239	15	15-19	month and year - information complete	completed	2	all woman sample	lac	urban	selected		lac	urban	secondary	not a dejure resident	not a dejure resident	not a dejure resident	not a dejure resident	not a dejure resident	not a dejure resident	not a dejure resident	not a dejure resident	not a dejure resident	not a dejure resident	catholic	arab	small city	visitor	not dejure resident	not a dejure resident	not a dejure resident	incomplete secondary	son/daughter	male	67		100	100	100	100	100	able to read only parts of sentence
BJ7	1	107	1134416	2018	1417	1996	1153	22	20-24	month and year - information complete	completed	2	all woman sample	batha	rural	selected	woman not selected	batha	rural	no education	protected well	5	no facility/bush/field	yes	yes	yes	no	carpet	cement	metal	muslim	arab		usual resident	batha	rural		no education	other relative	male	30	no	100	100	100	100	100	cannot read at all
BJ7	1	76	1134416	2018	1417	1985	1021	33	30-34	month and year - information complete	completed	2	all woman sample	batha	rural	not selected	woman not selected	batha	rural	no education	unprotected well	15	no facility/bush/field	no	yes	yes	no	carpet	dirt	metal	10	arab		usual resident	batha	rural		no education	son/daughter	male	55	no	100	100	100	100	100	cannot read at all
CD6	1	31	933695	2014	1369	1994	1134	19	15-19	month and year - information complete	completed	no calendar	all woman sample	gura	rural	selected	woman not selected	gura	rural	secondary	unprotected spring	15	pit latrine without slab/open pit	no	yes	no	no	earth, sand	no walls	thatch / palm leaf	12	sara (ngambaye/sara madjin-gaye/mbaye)	countryside	usual resident	gura	rural	countryside	complete secondary	head	female	19	no	100	100	100	100	100	able to read whole sentence
BJ7	1	21	1134416	2018	1417	1988	1057	30	30-34	month and year - information complete	completed	2	all woman sample	batha	rural	selected	woman not selected	batha	rural	no education	unprotected well	20	no facility/bush/field	no	no	yes	no	earth, sand	dirt	metal	muslim	arab		usual resident	batha	rural		no education	co-spouse	male	42	no	100	100	100	100	100	cannot read at all
NG7	1	88	1335530	2018	1425	1977	935	40	40-44	month and year - information complete	completed	2	all woman sample	batha	urban	not selected	woman not selected	batha	urban	higher	14	on premises	flush to piped sewer system	yes	no	no	no	cement	bricks	metal	catholic	96		usual resident	batha	urban		higher	wife or husband	male	55	no	100	100	100	100	100	able to read whole sentence
BJ7	1	156	1134416	2018	1417	1988	1057	30	30-34	month and year - information complete	completed	2	all woman sample	batha	rural	selected	woman not selected	batha	rural	no education	tube well or borehole	30	no facility/bush/field	yes	yes	yes	no	parquet, polished wood	cement	metal	muslim	arab		usual resident	batha	rural		no education	wife or husband	male	36	no	100	100	100	100	100	cannot read at all
BJ7	1	82	1134416	2018	1417	1994	1129	24	20-24	month and year - information complete	completed	2	all woman sample	batha	rural	selected	woman not selected	batha	rural	no education	unprotected well	45	no facility/bush/field	yes	yes	yes	no	earth, sand	cement	metal	muslim	arab		usual resident	batha	rural		no education	son/daughter-in-law	male	47	no	100	100	100	100	100	cannot read at all
BJ7	1	143	1134416	2018	1417	1999	1189	19	15-19	month and year - information complete	completed	2	all woman sample	batha	rural	selected	woman selected and interviewed	batha	rural	no education	14	30	no facility/bush/field	yes	yes	yes	no	carpet	cement	metal	muslim	arab		usual resident	batha	rural		no education	son/daughter-in-law	male	73	no	100	100	100	100	100	cannot read at all
NG7	1	54	1335530	2018	1425	1983	1005	35	35-39	month and year - information complete	completed	2	all woman sample	batha	urban	not selected	woman not selected	batha	urban	secondary	92	on premises	flush to septic tank	yes	no	no	no	cement	cement blocks	metal	protestant	96		usual resident	batha	urban		complete secondary	head	female	35	no	100	100	100	100	100	able to read whole sentence
GN7	1	42	364676	2018	1421	1993	1120	25	25-29	month and year - information complete	completed	2	all woman sample	lac	urban	selected		lac	urban	higher	piped into dwelling	on premises	ventilated improved pit latrine (vip)	yes	no	no	no	carpet	bricks	metal	catholic	arab	small city	usual resident	lac	urban	city	higher	son/daughter-in-law	female	56		100	100	100	100	100	able to read whole sentence
BJ7	1	46	1134416	2018	1417	1970	841	48	45-49	month and year - information complete	completed	2	all woman sample	batha	rural	selected	woman not selected	batha	rural	no education	unprotected well	15	no facility/bush/field	yes	yes	yes	no	earth, sand	cement	metal	muslim	arab		usual resident	batha	rural		no education	co-spouse	male	65	no	100	100	100	100	100	cannot read at all
AF7	1	106	5194692	1394	1131	1376	921	17	15-19	month and year - information complete	completed	2	ever married sample	batha	urban		woman selected, but privacy not possible	batha	urban	no education	piped to yard/plot	on premises	composting toilet	yes	no	no	no	36	bricks	other		arab		usual resident	batha	urban		no education	other relative	male	35	no	740	1133	1634	585	1188	cannot read at all
LB7	1	129	662381	2019	1440	1981	981	38	35-39	month and year - information complete	completed	2	all woman sample	batha	rural	selected	woman selected and interviewed	batha	rural	no education	tube well or borehole	80	no facility/bush/field	no	no	no	no	carpet	stone with lime / cement	metal	protestant			usual resident	batha	rural		no education	head	female	38	no	100	100	100	100	100	cannot read at all
CD6	1	29	933695	2014	1369	1988	1064	25	25-29	month and year - information complete	completed	no calendar	all woman sample	gura	rural	not selected	woman selected and interviewed	gura	rural	primary	unprotected spring	40	pit latrine without slab/open pit	no	no	no	no	earth, sand	bamboo with mud	thatch / palm leaf	15	sara (ngambaye/sara madjin-gaye/mbaye)	countryside	usual resident	gura	rural	countryside	incomplete primary	wife or husband	male	28	no	100	100	100	100	100	able to read only parts of sentence
BJ7	1	58	1134416	2018	1417	1974	889	44	40-44	month and year - information complete	completed	2	all woman sample	batha	rural	selected	woman selected and interviewed	batha	rural	no education	unprotected well	20	no facility/bush/field	yes	yes	yes	no	carpet	cement	metal	muslim	arab		usual resident	batha	rural		no education	wife or husband	male	45	no	100	100	100	100	100	cannot read at all
BJ7	1	33	1134416	2018	1417	1999	1189	19	15-19	month and year - information complete	completed	2	all woman sample	batha	rural	selected	woman selected and interviewed	batha	rural	primary	unprotected well	10	no facility/bush/field	yes	yes	yes	no	carpet	dirt	metal	muslim	arab		usual resident	batha	rural		incomplete primary	son/daughter	male	58	no	100	100	100	100	100	able to read whole sentence
BJ7	1	143	1134416	2018	1417	2002	1225	16	15-19	month and year - information complete	completed	2	all woman sample	batha	rural	selected	woman not selected	batha	rural	no education	14	30	no facility/bush/field	yes	yes	yes	no	carpet	cement	metal	muslim	arab		usual resident	batha	rural		no education	grandchild	male	73	no	100	100	100	100	100	cannot read at all
LB7	1	64	662381	2019	1440	1998	1180	21	20-24	month and year - information complete	completed	2	all woman sample	batha	rural	not selected	woman not selected	batha	rural	no education	tube well or borehole	10	no facility/bush/field	no	no	no	no	carpet	bamboo with mud	metal	animist			usual resident	batha	rural		no education	brother/sister	male	23	no	100	100	100	100	100	cannot read at all
BJ7	1	107	1134416	2018	1417	1993	1117	25	25-29	month and year - information complete	completed	2	all woman sample	batha	rural	selected	woman not selected	batha	rural	no education	protected well	5	no facility/bush/field	yes	yes	yes	no	carpet	cement	metal	muslim	arab		usual resident	batha	rural		no education	wife or husband	male	30	no	100	100	100	100	100	cannot read at all
LS6	1	215	1088329	2014	1378	1993	1120	21	20-24	month and year - information complete	completed	2	all woman sample	hadjer-lamis	rural	selected		hadjer-lamis	rural	primary	public tap/standpipe	30	no facility/bush/field	no	no	no	no	earth, sand	cement blocks	metal	catholic			usual resident	hadjer-lamis	rural		complete primary	son/daughter-in-law	female	67	no	100	100	100	100	100	able to read whole sentence
LB7	1	261	662381	2019	1440	2000	1206	19	15-19	month and year - information complete	completed	2	all woman sample	batha	rural	not selected	woman not selected	batha	rural	no education	tube well or borehole	30	no facility/bush/field	no	no	no	no	earth, sand	bamboo with mud	metal	protestant			usual resident	batha	rural		no education	head	female	19	no	100	100	100	100	100	cannot read at all
TD6	1	28	1305043	2014	1380	1984	1018	30	30-34	year and age - month imputed	completed		all woman sample	moyen chari	urban	not selected	woman selected and interviewed	moyen chari	urban	primary	unprotected well	20		no	no	no	no	earth, sand	uncovered adobe	thatch / palm leaf	catholic	sara (ngambaye/sara madjin-gaye/mbaye)		usual resident	moyen chari	urban		incomplete primary	wife or husband	male	41	no	100	100	100	100	100	cannot read at all
BJ7	1	76	1134416	2018	1417	1987	1045	31	30-34	month and year - information complete	completed	2	all woman sample	batha	rural	not selected	woman not selected	batha	rural	no education	unprotected well	15	no facility/bush/field	no	yes	yes	no	carpet	dirt	metal	10	arab		usual resident	batha	rural		no education	son/daughter-in-law	male	55	no	100	100	100	100	100	cannot read at all
BJ7	1	107	1134416	2018	1417	2002	1225	16	15-19	month and year - information complete	completed	2	all woman sample	batha	rural	selected	woman not selected	batha	rural	no education	protected well	5	no facility/bush/field	yes	yes	yes	no	carpet	cement	metal	muslim	arab		usual resident	batha	rural		no education	brother/sister	male	30	no	100	100	100	100	100	cannot read at all
CD6	1	30	933695	2014	1369	1964	775	49	45-49	month and year - information complete	completed	no calendar	all woman sample	gura	rural	selected	woman not selected	gura	rural	no education	unprotected spring	30	pit latrine without slab/open pit	no	no	no	no	earth, sand	uncovered adobe	thatch / palm leaf	11	sara (ngambaye/sara madjin-gaye/mbaye)	countryside	usual resident	gura	rural	countryside	no education	head	female	49	no	100	100	100	100	100	cannot read at all
GN7	1	79	364676	2018	1421	2000	1209	17	15-19	month and year - information complete	completed	2	all woman sample	lac	urban	not selected		lac	urban	primary	public tap/standpipe	on premises	pit latrine with slab	yes	no	yes	no	carpet	bricks	metal	catholic	arab	small city	usual resident	lac	urban	city	incomplete primary	son/daughter	male	68		100	100	100	100	100	able to read whole sentence
BJ7	1	3	1134416	2018	1417	1995	1141	23	20-24	month and year - information complete	completed	2	all woman sample	batha	rural	not selected	woman not selected	batha	rural	no education	unprotected well	10	no facility/bush/field	yes	no	no	no	carpet	cement	metal	muslim	arab		usual resident	batha	rural		no education	co-spouse	male	31	no	100	100	100	100	100	cannot read at all
NG7	1	117	1335530	2018	1425	1990	1083	28	25-29	month and year - information complete	completed	2	all woman sample	batha	urban	not selected	woman not selected	batha	urban	secondary	14	on premises	flush to pit latrine	yes	no	no	no	carpet	cement blocks	metal	protestant	96		usual resident	batha	urban		complete secondary	wife or husband	male	40	no	100	100	100	100	100	able to read only parts of sentence
BJ7	1	76	1134416	2018	1417	1972	865	46	45-49	month and year - information complete	completed	2	all woman sample	batha	rural	not selected	woman not selected	batha	rural	no education	unprotected well	15	no facility/bush/field	no	yes	yes	no	carpet	dirt	metal	10	arab		usual resident	batha	rural		no education	co-spouse	male	55	no	100	100	100	100	100	cannot read at all
AF7	1	7	5194692	1394	1131	1364	771	30	30-34	month and year - information complete	completed	2	ever married sample	batha	urban		woman selected and interviewed	batha	urban	no education	piped into dwelling	on premises	hanging toilet/latrine	yes	no	no	no	36	other	palm / bamboo		arab		usual resident	batha	urban		no education	wife or husband	male	51	no	103	107	106	103	107	cannot read at all
AF7	1	51	5194692	1394	1131	1350	607	43	40-44	month and year - information complete	completed	2	ever married sample	batha	urban		woman selected and interviewed	batha	urban	no education	14	20	hanging toilet/latrine	yes	no	no	no	36	covered adobe	wood		arab		usual resident	batha	urban		no education	wife or husband	male	71	no	100	100	100	100	100	cannot read at all
NG7	1	6	1335530	2018	1425	2002	1230	16	15-19	month and year - information complete	completed	2	all woman sample	batha	urban	selected	woman selected and interviewed	batha	urban	secondary	92	on premises	flush to septic tank	yes	no	no	yes	cement	cement blocks	metal	protestant	bidio / migami / kenga / danglat		usual resident	batha	urban		incomplete secondary	son/daughter	male	59	no	100	100	100	100	100	able to read whole sentence
BJ7	1	15	1134416	2018	1418	1997	1168	20	20-24	month and year - information complete	completed	2	all woman sample	batha	rural	not selected	woman not selected	batha	rural	no education	unprotected well	5	no facility/bush/field	yes	no	yes	no	carpet	bricks	metal	muslim	zaghawa / bideyat / kob		usual resident	batha	rural		no education	son/daughter	male	72	no	100	100	100	100	100	cannot read at all
GN7	1	52	364676	2018	1421	1977	931	40	40-44	month and year - information complete	completed	2	all woman sample	lac	urban	selected		lac	urban	no education	tube well or borehole	45	pit latrine with slab	yes	no	no	no	carpet	bricks	metal	catholic	arab	small city	usual resident	lac	urban	city	no education	wife or husband	male	45		100	100	100	100	100	cannot read at all
NG7	1	30	1335530	2018	1425	1989	1073	29	25-29	month and year - information complete	completed	2	all woman sample	batha	urban	not selected	woman not selected	batha	urban	secondary	14	20	flush to piped sewer system	yes	no	no	no	35	cement	metal	protestant	96		usual resident	batha	urban		complete secondary	head	female	29	no	100	100	100	100	100	able to read whole sentence
CD6	1	27	933695	2014	1369	1995	1147	18	15-19	month and year - information complete	completed	no calendar	all woman sample	gura	rural	not selected	woman selected and interviewed	gura	rural	secondary	unprotected spring	30	pit latrine without slab/open pit	no	no	no	no	earth, sand	bamboo with mud	thatch / palm leaf	12	sara (ngambaye/sara madjin-gaye/mbaye)	countryside	usual resident	gura	rural	countryside	incomplete secondary	wife or husband	male	25	no	100	100	100	100	100	able to read whole sentence
BJ7	1	9	1134416	2018	1417	1985	1021	33	30-34	month and year - information complete	completed	2	all woman sample	batha	rural	selected	woman not selected	batha	rural	no education	unprotected well	10	no facility/bush/field	no	yes	yes	no	carpet	cement	metal	muslim	arab		usual resident	batha	rural		no education	other relative	male	45	no	100	100	100	100	100	cannot read at all
BJ7	1	52	1134416	2018	1417	1991	1093	27	25-29	month and year - information complete	completed	2	all woman sample	batha	rural	not selected	woman not selected	batha	rural	no education	unprotected well	on premises	no facility/bush/field	no	yes	yes	no	earth, sand	cement	metal	muslim	arab		usual resident	batha	rural		no education	co-spouse	male	31	no	100	100	100	100	100	cannot read at all
NG7	1	93	1335530	2018	1425	1998	1181	20	20-24	month and year - information complete	completed	2	all woman sample	batha	urban	selected	woman selected and interviewed	batha	urban	secondary	14	on premises	flush to piped sewer system	yes	no	no	no	35	cement	metal	protestant	96		usual resident	batha	urban		complete secondary	wife or husband	male	35	no	100	100	100	100	100	able to read whole sentence
AF7	1	112	5194692	1394	1131	1346	560	47	45-49	month and year - information complete	completed	2	ever married sample	batha	urban		woman selected and interviewed	batha	urban	no education	tube well or borehole	10	hanging toilet/latrine	yes	yes	no	no	35	uncovered adobe	palm / bamboo		arab		usual resident	batha	urban		no education	wife or husband	male	54	no	100	100	100	100	100	cannot read at all
LB7	1	237	662381	2019	1440	1987	1050	32	30-34	month and year - information complete	completed	2	all woman sample	batha	rural	selected	woman selected and interviewed	batha	rural	no education	tube well or borehole	on premises	pit latrine with slab	no	no	no	no	carpet	bamboo with mud	metal	protestant			usual resident	batha	rural		no education	head	female	32	no	100	100	100	100	100	cannot read at all
BJ7	1	137	1134416	2018	1417	1992	1105	26	25-29	month and year - information complete	completed	2	all woman sample	batha	rural	not selected	woman not selected	batha	rural	no education	tube well or borehole	10	no facility/bush/field	no	no	yes	no	carpet	dirt	metal	muslim	arab		usual resident	batha	rural		no education	wife or husband	male	30	no	100	100	100	100	100	able to read only parts of sentence
CD6	1	26	933695	2014	1369	1988	1061	25	25-29	month and year - information complete	completed	no calendar	all woman sample	gura	rural	not selected	woman selected and interviewed	gura	rural	primary	unprotected spring	30	pit latrine without slab/open pit	no	yes	no	no	earth, sand	uncovered adobe	thatch / palm leaf	12	sara (ngambaye/sara madjin-gaye/mbaye)	countryside	usual resident	gura	rural	countryside	incomplete primary	wife or husband	male	29	no	100	100	100	100	100	cannot read at all
BJ7	1	143	1134416	2018	1417	1995	1141	23	20-24	month and year - information complete	completed	2	all woman sample	batha	rural	selected	woman not selected	batha	rural	no education	14	30	no facility/bush/field	yes	yes	yes	no	carpet	cement	metal	muslim	arab		usual resident	batha	rural		no education	son/daughter-in-law	male	73	no	100	100	100	100	100	cannot read at all
LB7	1	96	662381	2019	1440	2004	1257	15	15-19	month and year - information complete	completed	2	all woman sample	batha	rural	selected	woman selected and interviewed	batha	rural	primary	tube well or borehole	20	flush to pit latrine	no	no	no	no	carpet	stone with lime / cement	metal	catholic			usual resident	batha	rural		incomplete primary	son/daughter	male	64	no	100	100	100	100	100	cannot read at all
NG7	1	35	1335530	2018	1425	1991	1094	27	25-29	month and year - information complete	completed	2	all woman sample	batha	urban	selected	woman selected and interviewed	batha	urban	secondary	92	5	flush to pit latrine	yes	no	no	yes	carpet	cement blocks	metal	catholic	bidio / migami / kenga / danglat		usual resident	batha	urban		complete secondary	wife or husband	male	36	no	100	100	100	100	100	cannot read at all
LB7	1	119	662381	2019	1440	1994	1129	25	25-29	month and year - information complete	completed	2	all woman sample	batha	rural	not selected	woman not selected	batha	rural	secondary	tube well or borehole	15	no facility/bush/field	no	no	no	no	carpet	bamboo with mud	metal	protestant			usual resident	batha	rural		incomplete secondary	head	female	25	no	100	100	100	100	100	cannot read at all
AF7	1	106	5194692	1394	1131	1366	794	28	25-29	month and year - information complete	completed	2	ever married sample	batha	urban		woman not selected	batha	urban	no education	piped to yard/plot	on premises	composting toilet	yes	no	no	no	36	bricks	other		arab		usual resident	batha	urban		no education	wife or husband	male	35	no	106	112	120	103	123	cannot read at all
TD6	1	9	1305043	2014	1380	1989	1075	25	25-29	month and year - information complete	completed		all woman sample	moyen chari	urban	not selected	woman not selected	moyen chari	urban	secondary	unprotected well	on premises	pit latrine with slab	no	yes	no	no	earth, sand	bricks	metal	catholic	sara (ngambaye/sara madjin-gaye/mbaye)		usual resident	moyen chari	urban		complete secondary	son/daughter	male	75	no	100	100	100	100	100	able to read whole sentence
AF7	1	12	5194692	1394	1131	1370	852	23	20-24	month and year - information complete	completed	2	ever married sample	batha	urban		woman selected and interviewed	batha	urban	secondary	protected well	3	hanging toilet/latrine	yes	yes	no	no	other	bamboo with mud	palm / bamboo		boulala / mdgo / kouka		usual resident	batha	urban		incomplete secondary	wife or husband	male	26	no	128	138	134	159	142	able to read whole sentence
CD6	1	33	933695	2014	1369	1998	1185	15	15-19	month and year - information complete	completed	no calendar	all woman sample	gura	rural	selected	woman not selected	gura	rural	secondary	river/dam/lake/ponds/stream/canal/irrigation channel	30	pit latrine without slab/open pit	no	yes	no	no	earth, sand	uncovered adobe	thatch / palm leaf	12	sara (ngambaye/sara madjin-gaye/mbaye)	countryside	usual resident	gura	rural	countryside	incomplete secondary	son/daughter	male	49	no	100	100	100	100	100	able to read whole sentence
KE8	1	4	1296049	2022	1468	1987	1054	34	30-34	year and age - month imputed	completed	2	all woman sample	batha	urban	not selected	woman selected and interviewed	batha	urban	no education	14	15	pit latrine with slab	yes	no	no	no	carpet	cement	metal	7	massa / mousseye / mousgoume		usual resident	batha	urban		no education	wife or husband	male	35	no	100	100	100	100	100	cannot read at all
LB7	1	3	662381	2019	1440	2001	1219	18	15-19	month and year - information complete	completed	2	all woman sample	batha	rural	selected	woman selected and interviewed	batha	rural	secondary	tube well or borehole	50	no facility/bush/field	no	no	yes	no	earth, sand	stone with lime / cement	metal	protestant			usual resident	batha	rural		complete secondary	son/daughter	female	60	no	100	100	100	100	100	able to read whole sentence
GN7	1	51	364676	2018	1421	1974	889	44	40-44	month and year - information complete	completed	2	all woman sample	lac	urban	not selected		lac	urban	no education	tube well or borehole	18	pit latrine with slab	no	no	no	no	carpet	cement	metal	catholic	arab	small city	usual resident	lac	urban	city	no education	wife or husband	male	59		100	100	100	100	100	cannot read at all
GN7	1	42	364676	2018	1421	1986	1039	31	30-34	month and year - information complete	completed	2	all woman sample	lac	urban	selected		lac	urban	primary	piped into dwelling	on premises	ventilated improved pit latrine (vip)	yes	no	no	no	carpet	bricks	metal	catholic	arab	small city	usual resident	lac	urban	city	incomplete primary	son/daughter	female	56		100	100	100	100	100	able to read only parts of sentence
BJ7	1	52	1134416	2018	1417	1989	1069	29	25-29	month and year - information complete	completed	2	all woman sample	batha	rural	not selected	woman not selected	batha	rural	no education	unprotected well	on premises	no facility/bush/field	no	yes	yes	no	earth, sand	cement	metal	muslim	zaghawa / bideyat / kob		usual resident	batha	rural		no education	wife or husband	male	31	no	100	100	100	100	100	cannot read at all
BJ7	1	58	1134416	2018	1417	1997	1166	20	20-24	month and year - information complete	completed	2	all woman sample	batha	rural	selected	woman not selected	batha	rural	no education	unprotected well	20	no facility/bush/field	yes	yes	yes	no	carpet	cement	metal	muslim	arab		usual resident	batha	rural		no education	son/daughter-in-law	male	45	no	100	100	100	100	100	cannot read at all
CD6	1	30	933695	2014	1369	1993	1123	20	20-24	month and year - information complete	completed	no calendar	all woman sample	gura	rural	selected	woman not selected	gura	rural	secondary	unprotected spring	30	pit latrine without slab/open pit	no	no	no	no	earth, sand	uncovered adobe	thatch / palm leaf	11	sara (ngambaye/sara madjin-gaye/mbaye)	countryside	usual resident	gura	rural	countryside	incomplete secondary	son/daughter	female	49	no	100	100	100	100	100	able to read whole sentence
AF7	1	79	5194692	1394	1131	1359	710	35	35-39	month and year - information complete	completed	2	ever married sample	batha	urban		woman selected and interviewed	batha	urban	no education	tube well or borehole	10	hanging toilet/latrine	yes	no	no	no	carpet	uncovered adobe	palm / bamboo		arab		usual resident	batha	urban		no education	wife or husband	male	50	no	101	100	102	101	101	cannot read at all
LB7	1	212	662381	2019	1440	2000	1205	19	15-19	month and year - information complete	completed	2	all woman sample	batha	rural	selected	woman selected and interviewed	batha	rural	primary	tube well or borehole	on premises	pit latrine with slab	no	no	no	no	earth, sand	bamboo with mud	metal	protestant			usual resident	batha	rural		incomplete primary	head	female	19	no	100	100	100	100	100	able to read only parts of sentence
NG7	1	54	1335530	2018	1425	1991	1104	26	25-29	month and year - information complete	completed	2	all woman sample	batha	urban	not selected	woman not selected	batha	urban	secondary	92	on premises	flush to septic tank	yes	no	no	no	cement	cement blocks	metal	protestant	96		usual resident	batha	urban		complete secondary	brother/sister	female	35	no	100	100	100	100	100	able to read whole sentence
CD6	1	28	933695	2014	1369	1995	1146	18	15-19	month and year - information complete	completed	no calendar	all woman sample	gura	rural	not selected	woman selected and interviewed	gura	rural	primary	unprotected spring	20	pit latrine without slab/open pit	no	no	no	no	earth, sand	uncovered adobe	thatch / palm leaf	11	sara (ngambaye/sara madjin-gaye/mbaye)	countryside	usual resident	gura	rural	countryside	incomplete primary	wife or husband	male	25	no	100	100	100	100	100	cannot read at all
GN7	1	20	364676	2018	1421	1997	1171	20	20-24	month and year - information complete	completed	2	all woman sample	lac	urban	not selected		lac	urban	secondary	protected well	on premises	pit latrine with slab	yes	no	yes	no	carpet	bricks	metal	catholic	arab	small city	usual resident	lac	urban	city	incomplete secondary	son/daughter	male	64		100	100	100	100	100	able to read whole sentence
CD6	1	8	933695	2014	1369	1985	1022	28	25-29	month and year - information complete	completed	no calendar	all woman sample	gura	rural	not selected	woman selected and interviewed	gura	rural	primary	river/dam/lake/ponds/stream/canal/irrigation channel	20	pit latrine without slab/open pit	no	no	no	no	earth, sand	bamboo with mud	thatch / palm leaf	other	sara (ngambaye/sara madjin-gaye/mbaye)	countryside	usual resident	gura	rural	countryside	incomplete primary	wife or husband	male	30	no	100	100	100	100	100	cannot read at all
BJ7	1	39	1134416	2018	1417	1997	1165	21	20-24	month and year - information complete	completed	2	all woman sample	batha	rural	not selected	woman not selected	batha	rural	no education	unprotected well	on premises	no facility/bush/field	no	yes	yes	no	carpet	dirt	metal	protestant	arab		usual resident	batha	rural		no education	son/daughter-in-law	male	55	no	100	100	100	100	100	cannot read at all
CD6	1	13	933695	2014	1369	1982	990	31	30-34	month and year - information complete	completed	no calendar	all woman sample	gura	rural	not selected	woman selected and interviewed	gura	rural	secondary	unprotected spring	25	pit latrine without slab/open pit	no	no	no	no	earth, sand	bamboo with mud	thatch / palm leaf	12	sara (ngambaye/sara madjin-gaye/mbaye)	countryside	usual resident	gura	rural	countryside	incomplete secondary	wife or husband	male	37	no	100	100	100	100	100	able to read whole sentence
LB7	1	334	662381	2019	1440	1994	1129	25	25-29	month and year - information complete	completed	2	all woman sample	batha	rural	not selected	woman not selected	batha	rural	no education	tube well or borehole	15	no facility/bush/field	no	no	no	no	earth, sand	bamboo with mud	metal	protestant			usual resident	batha	rural		no education	wife or husband	male	39	no	100	100	100	100	100	able to read only parts of sentence
BJ7	1	64	1134416	2018	1417	1983	997	35	35-39	month and year - information complete	completed	2	all woman sample	batha	rural	not selected	woman not selected	batha	rural	no education	unprotected well	on premises	no facility/bush/field	no	no	no	no	carpet	dirt	metal	muslim	zaghawa / bideyat / kob		usual resident	batha	rural		no education	co-spouse	male	38	no	100	100	100	100	100	cannot read at all
AF7	1	117	5194692	1394	1131	1353	647	40	40-44	month and year - information complete	completed	2	ever married sample	batha	urban		woman selected and interviewed	batha	urban	no education	tube well or borehole	10	hanging toilet/latrine	yes	no	no	no	36	cane / palm / trunks	palm / bamboo		arab		usual resident	batha	urban		no education	wife or husband	male	45	no	100	101	100	100	100	cannot read at all
NG7	1	59	1335530	2018	1425	2003	1238	15	15-19	month and year - information complete	completed	2	all woman sample	batha	urban	not selected	woman not selected	batha	urban	secondary	92	15	flush to pit latrine	yes	no	yes	no	carpet	cement blocks	metal	protestant	bidio / migami / kenga / danglat		usual resident	batha	urban		incomplete secondary	son/daughter	male	57	no	100	100	100	100	100	able to read whole sentence
AF7	1	129	5194692	1394	1131	1357	691	36	35-39	month and year - information complete	completed	2	ever married sample	batha	urban		woman selected and interviewed	batha	urban	no education	piped into dwelling	on premises	flush to septic tank	yes	no	no	no	36	cement blocks	other		arab		usual resident	batha	urban		no education	wife or husband	male	38	no	101	102	100	101	101	cannot read at all
BJ7	1	113	1134416	2018	1417	1994	1129	24	20-24	month and year - information complete	completed	2	all woman sample	batha	rural	not selected	woman not selected	batha	rural	no education	unprotected well	10	no facility/bush/field	no	no	yes	no	earth, sand	dirt	no roof	muslim	arab		usual resident	batha	rural		no education	wife or husband	male	27	no	100	100	100	100	100	cannot read at all
BJ7	1	15	1134416	2018	1418	1990	1082	28	25-29	month and year - information complete	completed	2	all woman sample	batha	rural	not selected	woman not selected	batha	rural	no education	unprotected well	5	no facility/bush/field	yes	no	yes	no	carpet	bricks	metal	muslim	arab		usual resident	batha	rural		no education	son/daughter-in-law	male	72	no	100	100	100	100	100	cannot read at all
CD6	1	21	933695	2014	1369	1966	799	47	45-49	month and year - information complete	completed	no calendar	all woman sample	gura	rural	selected	woman not selected	gura	rural	primary	river/dam/lake/ponds/stream/canal/irrigation channel	30	pit latrine without slab/open pit	no	no	no	no	earth, sand	dirt	thatch / palm leaf	11	sara (ngambaye/sara madjin-gaye/mbaye)	countryside	usual resident	gura	rural	countryside	complete primary	head	female	47	no	100	100	100	100	100	blind/visually impaired
GN7	1	94	364676	2018	1421	1993	1125	24	20-24	month and year - information complete	completed	2	all woman sample	lac	urban	not selected		lac	urban	no education	tube well or borehole	5	pit latrine with slab	yes	no	no	yes	carpet	bricks	metal	catholic	arab	small city	usual resident	lac	urban	city	no education	wife or husband	male	34		100	100	100	100	100	cannot read at all
CD6	1	22	933695	2014	1369	1996	1159	17	15-19	month and year - information complete	completed	no calendar	all woman sample	gura	rural	not selected	woman not selected	gura	rural	primary	unprotected spring	30	pit latrine without slab/open pit	no	no	no	no	earth, sand	uncovered adobe	thatch / palm leaf	12	sara (ngambaye/sara madjin-gaye/mbaye)	countryside	usual resident	gura	rural	countryside	incomplete primary	son/daughter	male	38	no	100	100	100	100	100	cannot read at all
NG7	1	25	1335530	2018	1425	1990	1091	27	25-29	month and year - information complete	completed	2	all woman sample	batha	urban	not selected	woman not selected	batha	urban	higher	rainwater	on premises	flush to piped sewer system	yes	no	no	yes	cement	cement	metal	protestant	96		usual resident	batha	urban		higher	wife or husband	male	30	no	100	100	100	100	100	able to read whole sentence
LB7	1	143	662381	2019	1440	2002	1229	17	15-19	month and year - information complete	completed	2	all woman sample	batha	rural	not selected	woman not selected	batha	rural	primary	tube well or borehole	10	pit latrine without slab/open pit	no	no	no	no	carpet	stone with lime / cement	metal	protestant			usual resident	batha	rural		complete primary	head	female	17	no	100	100	100	100	100	able to read whole sentence
CD6	1	3	933695	2014	1369	1998	1181	15	15-19	month and year - information complete	completed	no calendar	all woman sample	gura	rural	selected	woman not selected	gura	rural	secondary	unprotected spring	20	pit latrine without slab/open pit	no	no	no	no	earth, sand	bamboo with mud	thatch / palm leaf	11	sara (ngambaye/sara madjin-gaye/mbaye)	countryside	usual resident	gura	rural	countryside	incomplete secondary	son/daughter	male	51	no	100	100	100	100	100	able to read whole sentence
BJ7	1	76	1134416	2018	1417	1998	1177	20	20-24	month and year - information complete	completed	2	all woman sample	batha	rural	not selected	woman not selected	batha	rural	no education	unprotected well	15	no facility/bush/field	no	yes	yes	no	carpet	dirt	metal	muslim	arab		usual resident	batha	rural		no education	son/daughter-in-law	male	55	no	100	100	100	100	100	cannot read at all
NG7	1	78	1335530	2018	1425	1983	1001	35	35-39	month and year - information complete	completed	2	all woman sample	batha	urban	selected	woman selected and interviewed	batha	urban	secondary	tube well or borehole	7	flush to piped sewer system	yes	no	no	no	carpet	cement	metal	protestant	ouada / maba / massalit / mimi		usual resident	batha	urban		complete secondary	wife or husband	male	43	no	100	100	100	100	100	able to read only parts of sentence
AF7	1	17	5194692	1394	1131	1370	851	23	20-24	month and year - information complete	completed	2	ever married sample	batha	urban		woman selected and interviewed	batha	urban	no education	14	10	hanging toilet/latrine	yes	no	no	no	earth, sand	bricks	palm / bamboo		arab		usual resident	batha	urban		no education	wife or husband	male	46	no	128	138	134	122	118	cannot read at all
BJ7	1	70	1134416	2018	1417	1982	985	36	35-39	month and year - information complete	completed	2	all woman sample	batha	rural	selected	woman selected and interviewed	batha	rural	no education	unprotected well	10	no facility/bush/field	no	no	yes	no	earth, sand	cement	metal	muslim	zaghawa / bideyat / kob		usual resident	batha	rural		no education	wife or husband	male	41	no	100	100	100	100	100	cannot read at all
GN7	1	73	364676	2018	1421	2002	1231	15	15-19	month and year - information complete	completed	2	all woman sample	lac	urban	not selected		lac	urban	secondary	protected well	on premises	pit latrine with slab	yes	no	no	no	carpet	bricks	metal	catholic	arab	small city	usual resident	lac	urban	city	incomplete secondary	son/daughter	male	71		100	100	100	100	100	able to read whole sentence
AF7	1	95	5194692	1394	1131	1363	765	30	30-34	month and year - information complete	completed	2	ever married sample	batha	urban		woman selected and interviewed	batha	urban	no education	protected well	on premises	hanging toilet/latrine	yes	yes	no	no	other	cane / palm / trunks	palm / bamboo		96		usual resident	batha	urban		no education	wife or husband	male	45	no	103	107	106	103	107	cannot read at all
BJ7	1	76	1134416	2018	1417	1969	829	49	45-49	month and year - information complete	completed	2	all woman sample	batha	rural	not selected	woman not selected	batha	rural	no education	unprotected well	15	no facility/bush/field	no	yes	yes	no	carpet	dirt	metal	muslim	arab		usual resident	batha	rural		no education	wife or husband	male	55	no	100	100	100	100	100	cannot read at all
BJ7	1	88	1134416	2018	1417	1973	877	45	45-49	month and year - information complete	completed	2	all woman sample	batha	rural	not selected	woman not selected	batha	rural	no education	unprotected well	on premises	no facility/bush/field	no	yes	yes	no	earth, sand	dirt	metal	muslim	zaghawa / bideyat / kob		usual resident	batha	rural		no education	wife or husband	male	48	no	100	100	100	100	100	cannot read at all
LB7	1	129	662381	2019	1440	2000	1206	19	15-19	month and year - information complete	completed	2	all woman sample	batha	rural	selected	woman not selected	batha	rural	secondary	tube well or borehole	80	no facility/bush/field	no	no	no	no	carpet	stone with lime / cement	metal	protestant			usual resident	batha	rural		incomplete secondary	brother/sister	female	38	no	100	100	100	100	100	able to read only parts of sentence
LB7	1	64	662381	2019	1440	1998	1177	21	20-24	month and year - information complete	completed	2	all woman sample	batha	rural	not selected	woman not selected	batha	rural	primary	tube well or borehole	10	no facility/bush/field	no	no	no	no	carpet	bamboo with mud	metal	protestant			usual resident	batha	rural		complete primary	not related	male	23	no	100	100	100	100	100	cannot read at all
AF7	1	84	5194692	1394	1131	1370	842	24	20-24	month and year - information complete	completed	2	ever married sample	batha	urban		woman selected and interviewed	batha	urban	secondary	tube well or borehole	10	hanging toilet/latrine	yes	no	no	no	carpet	uncovered adobe	wood		arab		usual resident	batha	urban		complete secondary	wife or husband	male	30	no	121	133	133	154	140	able to read whole sentence
KE8	1	13	1296049	2022	1468	1982	996	39	35-39	month and year - information complete	completed	2	all woman sample	batha	urban	not selected	woman not selected	batha	urban	secondary	piped to yard/plot	on premises	flush to septic tank	yes	no	no	no	carpet	cement	cement	catholic	baguirmi / barma		usual resident	batha	urban		complete secondary	wife or husband	male	48	no	100	100	100	100	100	able to read whole sentence
BJ7	1	149	1134416	2018	1417	1990	1081	28	25-29	month and year - information complete	completed	2	all woman sample	batha	rural	not selected	woman not selected	batha	rural	no education	river/dam/lake/ponds/stream/canal/irrigation channel	5	no facility/bush/field	no	no	yes	no	carpet	bricks	metal	muslim	arab		usual resident	batha	rural		no education	son/daughter-in-law	male	60	no	100	100	100	100	100	cannot read at all
GN7	1	72	364676	2018	1421	1970	842	48	45-49	month and year - information complete	completed	2	all woman sample	lac	urban	selected		lac	urban	secondary	tube well or borehole	20	flush to septic tank	yes	no	yes	no	cement	bricks	metal	catholic	arab	small city	usual resident	lac	urban	city	incomplete secondary	head	female	48		100	100	100	100	100	able to read only parts of sentence
LB7	1	255	662381	2019	1440	1976	921	43	40-44	month and year - information complete	completed	2	all woman sample	batha	rural	not selected	woman not selected	batha	rural	no education	tube well or borehole	10	pit latrine with slab	no	no	no	no	carpet	cement blocks	metal	protestant			usual resident	batha	rural		no education	head	female	43	no	100	100	100	100	100	cannot read at all
GN7	1	51	364676	2018	1421	2000	1207	17	15-19	month and year - information complete	completed	2	all woman sample	lac	urban	not selected		lac	urban	secondary	tube well or borehole	18	pit latrine with slab	no	no	no	no	carpet	cement	metal	catholic	arab	small city	usual resident	lac	urban	city	incomplete secondary	son/daughter	male	59		100	100	100	100	100	able to read whole sentence
NG7	1	64	1335530	2018	1425	1986	1041	32	30-34	month and year - information complete	completed	2	all woman sample	batha	urban	selected	woman selected and interviewed	batha	urban	higher	92	on premises	flush to septic tank	yes	no	no	no	carpet	cement blocks	metal	catholic	bidio / migami / kenga / danglat		usual resident	batha	urban		higher	wife or husband	male	35	no	100	100	100	100	100	able to read whole sentence
BJ7	1	3	1134416	2018	1417	1988	1057	30	30-34	month and year - information complete	completed	2	all woman sample	batha	rural	not selected	woman not selected	batha	rural	no education	unprotected well	10	no facility/bush/field	yes	no	no	no	carpet	cement	metal	muslim	arab		usual resident	batha	rural		no education	wife or husband	male	31	no	100	100	100	100	100	cannot read at all
CD6	1	5	933695	2014	1369	1981	978	32	30-34	month and year - information complete	completed	no calendar	all woman sample	gura	rural	selected	woman not selected	gura	rural	no education	unprotected spring	15	pit latrine without slab/open pit	no	no	no	no	earth, sand	uncovered adobe	thatch / palm leaf	20	sara (ngambaye/sara madjin-gaye/mbaye)	countryside	usual resident	gura	rural	countryside	no education	head	female	32	no	100	100	100	100	100	cannot read at all
BJ7	1	39	1134416	2018	1417	1972	865	46	45-49	month and year - information complete	completed	2	all woman sample	batha	rural	not selected	woman not selected	batha	rural	no education	unprotected well	on premises	no facility/bush/field	no	yes	yes	no	carpet	dirt	metal	muslim	arab		usual resident	batha	rural		no education	wife or husband	male	55	no	100	100	100	100	100	cannot read at all
BJ7	1	64	1134416	2018	1417	2000	1201	18	15-19	month and year - information complete	completed	2	all woman sample	batha	rural	not selected	woman not selected	batha	rural	no education	unprotected well	on premises	no facility/bush/field	no	no	no	no	carpet	dirt	metal	muslim	zaghawa / bideyat / kob		usual resident	batha	rural		no education	son/daughter	male	38	no	100	100	100	100	100	cannot read at all
GN7	1	20	364676	2018	1421	1995	1148	22	20-24	month and year - information complete	completed	2	all woman sample	lac	urban	not selected		lac	urban	secondary	protected well	on premises	pit latrine with slab	yes	no	yes	no	carpet	bricks	metal	catholic	arab	small city	usual resident	lac	urban	city	incomplete secondary	son/daughter	male	64		100	100	100	100	100	able to read whole sentence
GN7	1	49	364676	2018	1421	2000	1201	18	15-19	month and year - information complete	completed	2	all woman sample	lac	urban	selected		lac	urban	secondary	tube well or borehole	5	ventilated improved pit latrine (vip)	yes	no	no	no	carpet	bricks	metal	catholic	arab	small city	usual resident	lac	urban	city	incomplete secondary	adopted/foster child	male	49		100	100	100	100	100	able to read whole sentence
BJ7	2	128	1078131	2018	1417	2002	1225	16	15-19	month and year - information complete	completed	2	all woman sample	batha	rural	not selected	woman not selected	batha	rural	no education	unprotected well	on premises	no facility/bush/field	no	yes	yes	no	carpet	dirt	metal	muslim	arab		usual resident	batha	rural		no education	not related	male	50	no	100	100	100	100	100	cannot read at all
KE8	2	4	1302618	2022	1468	1978	946	43	40-44	month and year - information complete	completed	2	all woman sample	batha	urban	not selected	woman not selected	batha	urban	secondary	other	120	pit latrine with slab	yes	yes	no	no	carpet	cement	metal	catholic	boulala / mdgo / kouka		usual resident	batha	urban		complete secondary	head	female	43	no	100	100	100	100	100	able to read whole sentence
BJ7	2	76	1078131	2018	1417	1970	841	48	45-49	month and year - information complete	completed	2	all woman sample	batha	rural	selected	woman not selected	batha	rural	no education	unprotected well	25	pit latrine without slab/open pit	yes	yes	yes	no	carpet	cement	metal	muslim	zaghawa / bideyat / kob		usual resident	batha	rural		no education	co-spouse	male	55	no	100	100	100	100	100	cannot read at all
BJ7	2	134	1078131	2018	1417	1997	1165	21	20-24	month and year - information complete	completed	2	all woman sample	batha	rural	selected	woman selected and interviewed	batha	rural	secondary	unprotected well	10	no facility/bush/field	yes	yes	yes	yes	earth, sand	dirt	metal	muslim	arab		usual resident	batha	rural		incomplete secondary	other relative	male	35	no	100	100	100	100	100	able to read whole sentence
NG7	2	205	2726707	2018	1425	1987	1047	31	30-34	month and year - information complete	completed	2	all woman sample	batha	urban	selected	woman selected and interviewed	batha	urban	higher	92	on premises	flush to septic tank	yes	no	no	yes	cement	bricks	metal	catholic	bidio / migami / kenga / danglat		usual resident	batha	urban		higher	wife or husband	male	37	no	100	100	100	100	100	able to read whole sentence
CD6	2	5	676371	2014	1369	1987	1046	26	25-29	month and year - information complete	completed	no calendar	all woman sample	gura	rural	not selected	woman selected and interviewed	gura	rural	secondary	protected well	10	pit latrine with slab	no	no	no	no	earth, sand	dirt	thatch / palm leaf	11	peul / foulb / bodor	countryside	usual resident	gura	rural	countryside	incomplete secondary	son/daughter	male	67	no	100	100	100	100	100	able to read whole sentence
BJ7	2	76	1078131	2018	1417	1999	1190	18	15-19	month and year - information complete	completed	2	all woman sample	batha	rural	selected	woman not selected	batha	rural	no education	unprotected well	25	pit latrine without slab/open pit	yes	yes	yes	no	carpet	cement	metal	muslim	zaghawa / bideyat / kob		usual resident	batha	rural		no education	son/daughter	male	55	no	100	100	100	100	100	cannot read at all
NG7	2	29	2726707	2018	1425	1992	1106	26	25-29	month and year - information complete	completed	2	all woman sample	batha	urban	selected	woman selected and interviewed	batha	urban	higher	92	on premises	flush to piped sewer system	yes	no	yes	no	cement	cement	metal	protestant	96		usual resident	batha	urban		higher	wife or husband	male	30	no	100	100	100	100	100	able to read whole sentence
CD6	2	15	676371	2014	1369	1990	1085	23	20-24	month and year - information complete	completed	no calendar	all woman sample	gura	rural	not selected	woman selected and interviewed	gura	rural	secondary	unprotected spring	20	pit latrine with slab	no	yes	no	no	earth, sand	dirt	thatch / palm leaf	15	peul / foulb / bodor	countryside	usual resident	gura	rural	countryside	complete secondary	son/daughter	male	53	no	100	100	100	100	100	able to read whole sentence
AF7	2	30	2460669	1394	1131	1370	841	24	20-24	month and year - information complete	completed	2	ever married sample	batha	urban		woman selected and interviewed	batha	urban	primary	14	2	hanging toilet/latrine	yes	no	no	no	13	covered adobe	palm / bamboo		arab		usual resident	batha	urban		incomplete primary	son/daughter-in-law	male	73	no	121	133	133	113	140	cannot read at all
GN7	2	80	864431	2018	1421	1988	1058	30	30-34	month and year - information complete	completed	2	all woman sample	lac	rural	not selected		lac	rural	no education	unprotected spring	10	pit latrine without slab/open pit	no	yes	yes	no	dung	stone with mud	thatch / palm leaf	catholic	arab	town	usual resident	lac	rural	town	no education	wife or husband	male	37		100	100	100	100	100	cannot read at all
NG7	2	137	2726707	2018	1425	1991	1094	27	25-29	month and year - information complete	completed	2	all woman sample	batha	urban	not selected	woman not selected	batha	urban	primary	92	3	flush to piped sewer system	yes	no	yes	no	carpet	bamboo with mud	metal	catholic	bidio / migami / kenga / danglat		usual resident	batha	urban		complete primary	wife or husband	male	32	no	100	100	100	100	100	cannot read at all
BJ7	2	145	1078131	2018	1417	1979	949	39	35-39	month and year - information complete	completed	2	all woman sample	batha	rural	selected	woman not selected	batha	rural	no education	unprotected well	25	no facility/bush/field	yes	yes	yes	no	earth, sand	bricks	metal	10	arab		usual resident	batha	rural		no education	co-spouse	male	45	no	100	100	100	100	100	cannot read at all
CD6	2	24	676371	2014	1369	1985	1025	28	25-29	year and age - month imputed	completed	no calendar	all woman sample	gura	rural	selected	woman not selected	gura	rural	no education	unprotected spring	30	no facility/bush/field	no	no	no	no	earth, sand	dirt	thatch / palm leaf	12	peul / foulb / bodor	countryside	usual resident	gura	rural	countryside	no education	wife or husband	male	47	no	100	100	100	100	100	cannot read at all
BJ7	2	134	1078131	2018	1417	1995	1141	23	20-24	month and year - information complete	completed	2	all woman sample	batha	rural	selected	woman not selected	batha	rural	no education	unprotected well	10	no facility/bush/field	yes	yes	yes	yes	earth, sand	dirt	metal	muslim	arab		usual resident	batha	rural		no education	co-spouse	male	35	no	100	100	100	100	100	cannot read at all
LB7	2	19	766457	2020	1441	1988	1059	31	30-34	month and year - information complete	completed	2	all woman sample	chari baguirmi	rural	selected	woman selected and interviewed	chari baguirmi	rural	primary	tube well or borehole	on premises	no facility/bush/field	no	no	yes	no	earth, sand	bamboo with mud	metal	catholic			usual resident	chari baguirmi	rural		incomplete primary	wife or husband	male	39	no	100	100	100	100	100	cannot read at all
NG7	2	156	2726707	2018	1425	2001	1215	17	15-19	month and year - information complete	completed	2	all woman sample	batha	urban	not selected	woman not selected	batha	urban	secondary	92	on premises	flush to piped sewer system	yes	no	no	no	cement	cement	metal	protestant	bidio / migami / kenga / danglat		usual resident	batha	urban		complete secondary	15	male	39	no	100	100	100	100	100	able to read whole sentence
LS6	2	246	621738	2014	1377	1988	1059	26	25-29	month and year - information complete	completed	2	all woman sample	lac	rural	selected		lac	rural	secondary	public tap/standpipe	30	ventilated improved pit latrine (vip)	no	no	no	yes	35	cement blocks	metal	protestant			usual resident	lac	rural		complete secondary	son/daughter	male	64	no	100	100	100	100	100	able to read whole sentence
BJ7	2	82	1078131	2018	1417	1997	1165	21	20-24	month and year - information complete	completed	2	all woman sample	batha	rural	not selected	woman not selected	batha	rural	no education	unprotected well	50	no facility/bush/field	no	yes	yes	no	earth, sand	uncovered adobe	metal	10	arab		usual resident	batha	rural		no education	other relative	male	35	no	100	100	100	100	100	cannot read at all
BJ7	2	76	1078131	2018	1417	1997	1173	20	20-24	month and year - information complete	completed	2	all woman sample	batha	rural	selected	woman not selected	batha	rural	no education	unprotected well	25	pit latrine without slab/open pit	yes	yes	yes	no	carpet	cement	metal	muslim	zaghawa / bideyat / kob		usual resident	batha	rural		no education	son/daughter	male	55	no	100	100	100	100	100	cannot read at all
TD6	2	12	1326713	2014	1380	1988	1057	26	25-29	year and age - month imputed	completed		all woman sample	ouadda	urban	not selected	woman selected and interviewed	ouadda	urban	no education	public tap/standpipe	30	no facility/bush/field	no	no	no	no	earth, sand	cane / palm / trunks	thatch / palm leaf		ouada / maba / massalit / mimi		usual resident	ouadda	urban		no education	wife or husband	male	28	no	100	100	100	100	100	cannot read at all
BJ7	2	76	1078131	2018	1417	1996	1153	22	20-24	month and year - information complete	completed	2	all woman sample	batha	rural	selected	woman selected and interviewed	batha	rural	no education	unprotected well	25	pit latrine without slab/open pit	yes	yes	yes	no	carpet	cement	metal	muslim	zaghawa / bideyat / kob		usual resident	batha	rural		no education	son/daughter-in-law	male	55	no	100	100	100	100	100	cannot read at all
BJ7	2	71	1078131	2018	1417	1979	949	39	35-39	month and year - information complete	completed	2	all woman sample	batha	rural	not selected	woman not selected	batha	rural	no education	unprotected well	on premises	no facility/bush/field	no	yes	yes	no	earth, sand	dirt	metal	10	arab		usual resident	batha	rural		no education	brother/sister	male	41	no	100	100	100	100	100	cannot read at all
AF7	2	74	2460669	1394	1131	1361	734	33	30-34	month and year - information complete	completed	2	ever married sample	batha	urban		woman selected and interviewed	batha	urban	no education	14	50	hanging toilet/latrine	yes	no	no	no	36	stone with mud	wood planks		arab		usual resident	batha	urban		no education	head	female	33	no	101	103	106	101	100	cannot read at all
BJ7	2	134	1078131	2018	1417	1994	1129	24	20-24	month and year - information complete	completed	2	all woman sample	batha	rural	selected	woman not selected	batha	rural	no education	unprotected well	10	no facility/bush/field	yes	yes	yes	yes	earth, sand	dirt	metal	muslim	arab		usual resident	batha	rural		no education	wife or husband	male	35	no	100	100	100	100	100	cannot read at all
BJ7	2	19	1078131	2018	1417	1996	1158	21	20-24	month and year - information complete	completed	2	all woman sample	batha	rural	selected	woman not selected	batha	rural	no education	unprotected well	10	no facility/bush/field	no	yes	no	no	earth, sand	cement	metal	muslim	zaghawa / bideyat / kob		usual resident	batha	rural		no education	son/daughter	male	74	no	100	100	100	100	100	cannot read at all
GN7	2	64	864431	2018	1421	1996	1159	21	20-24	month and year - information complete	completed	2	all woman sample	lac	rural	selected		lac	rural	no education	unprotected well	120	pit latrine without slab/open pit	no	no	yes	no	dung	dirt	thatch / palm leaf	catholic	arab	town	usual resident	lac	rural	town	no education	son/daughter	male	56		100	100	100	100	100	cannot read at all
AF7	2	50	2460669	1394	1131	1354	650	40	40-44	month and year - information complete	completed	2	ever married sample	batha	urban		woman selected and interviewed	batha	urban	no education	piped to yard/plot	on premises	hanging toilet/latrine	yes	no	no	yes	wood planks	bricks	thatch / palm leaf		arab		usual resident	batha	urban		no education	wife or husband	male	48	no	100	101	100	100	102	cannot read at all
TD6	2	17	1326713	2014	1380	1994	1136	20	20-24	month and year - information complete	completed		all woman sample	ouadda	urban	not selected	woman selected and interviewed	ouadda	urban	no education	public tap/standpipe	15	hanging toilet/latrine	no	yes	no	no	earth, sand	dirt	thatch / palm leaf	muslim	ouada / maba / massalit / mimi		usual resident	ouadda	urban		no education	son/daughter	female	50	no	100	100	100	100	100	cannot read at all
NG7	2	166	2726707	2018	1425	2000	1208	18	15-19	month and year - information complete	completed	2	all woman sample	batha	urban	not selected	woman not selected	batha	urban	higher	92	on premises	flush to piped sewer system	yes	no	no	no	carpet	cement	thatch / palm leaf	catholic	bidio / migami / kenga / danglat		usual resident	batha	urban		higher	head	female	18	no	100	100	100	100	100	able to read whole sentence
CD6	2	32	676371	2013	1368	1980	967	33	30-34	month and year - information complete	completed	no calendar	all woman sample	gura	rural	not selected	woman selected and interviewed	gura	rural	secondary	protected spring	40	pit latrine with slab	no	yes	no	no	earth, sand	dirt	thatch / palm leaf	12	peul / foulb / bodor	countryside	usual resident	gura	rural	countryside	complete secondary	wife or husband	male	43	no	100	100	100	100	100	able to read whole sentence
GN7	2	100	864431	2018	1421	2001	1221	16	15-19	month and year - information complete	completed	2	all woman sample	lac	rural	not selected		lac	rural	no education	river/dam/lake/ponds/stream/canal/irrigation channel	60	no facility/bush/field	no	no	no	no	dung	bricks	thatch / palm leaf	catholic	arab	town	usual resident	lac	rural	town	no education	son/daughter	male	72		100	100	100	100	100	cannot read at all
LS6	2	105	621738	2014	1377	1994	1138	19	15-19	month and year - information complete	completed	2	all woman sample	lac	rural	not selected		lac	rural	secondary	public tap/standpipe	15	no facility/bush/field	no	no	no	no	earth, sand	stone with lime / cement	no roof	protestant			usual resident	lac	rural		complete secondary	other relative	male	35	no	100	100	100	100	100	able to read whole sentence
GN7	2	33	864431	2018	1421	1981	973	37	35-39	month and year - information complete	completed	2	all woman sample	lac	rural	not selected		lac	rural	no education	unprotected spring	120	pit latrine with slab	no	yes	no	no	carpet	bricks	metal	catholic	arab	town	usual resident	lac	rural	town	no education	wife or husband	male	52		100	100	100	100	100	cannot read at all
BJ7	2	116	1078131	2018	1417	1997	1165	21	20-24	month and year - information complete	completed	2	all woman sample	batha	rural	not selected	woman not selected	batha	rural	no education	unprotected well	10	no facility/bush/field	no	no	yes	no	earth, sand	dirt	metal	muslim	zaghawa / bideyat / kob		usual resident	batha	rural		no education	other relative	male	23	no	100	100	100	100	100	cannot read at all
AF7	2	40	2460669	1394	1131	1359	709	35	35-39	month and year - information complete	completed	2	ever married sample	batha	urban		woman selected and interviewed	batha	urban	no education	14	20	composting toilet	yes	no	no	no	13	uncovered adobe	palm / bamboo		gorane		usual resident	batha	urban		no education	wife or husband	male	34	no	101	100	102	101	101	cannot read at all
BJ7	2	30	1078131	2018	1417	2003	1237	15	15-19	month and year - information complete	completed	2	all woman sample	batha	rural	selected	woman not selected	batha	rural	no education	unprotected well	15	no facility/bush/field	no	yes	yes	no	earth, sand	bamboo with mud	metal	muslim	zaghawa / bideyat / kob		usual resident	batha	rural		no education	son/daughter-in-law	male	63	no	100	100	100	100	100	cannot read at all
LS6	2	219	621738	2014	1377	1986	1035	28	25-29	month and year - information complete	completed	2	all woman sample	lac	rural	selected		lac	rural	primary	public tap/standpipe	30	no facility/bush/field	no	no	no	no	earth, sand	stone with lime / cement	metal	protestant			usual resident	lac	rural		complete primary	wife or husband	male	47	no	100	100	100	100	100	able to read only parts of sentence
NG7	2	254	2726707	2018	1425	1990	1081	28	25-29	month and year - information complete	completed	2	all woman sample	batha	urban	not selected	woman not selected	batha	urban	higher	92	on premises	flush to piped sewer system	yes	no	no	no	carpet	cement	metal	protestant	96		usual resident	batha	urban		higher	head	female	28	no	100	100	100	100	100	able to read whole sentence
LB7	2	123	766457	2020	1441	1991	1093	29	25-29	month and year - information complete	completed	2	all woman sample	chari baguirmi	rural	not selected	woman not selected	chari baguirmi	rural	no education	tube well or borehole	10	no facility/bush/field	no	no	no	no	earth, sand	bamboo with mud	thatch / palm leaf	animist			usual resident	chari baguirmi	rural		no education	wife or husband	male	31	no	100	100	100	100	100	cannot read at all
NG7	2	19	2726707	2018	1425	1991	1093	27	25-29	month and year - information complete	completed	2	all woman sample	batha	urban	not selected	woman not selected	batha	urban	higher	92	on premises	flush to piped sewer system	yes	no	no	no	35	cement	metal	catholic	bidio / migami / kenga / danglat		usual resident	batha	urban		higher	wife or husband	male	34	no	100	100	100	100	100	able to read whole sentence
KE8	2	32	1302618	2022	1468	1997	1175	24	20-24	month and year - information complete	completed	2	all woman sample	batha	urban	not selected	woman not selected	batha	urban	higher	bottled water	5	ventilated improved pit latrine (vip)	yes	no	no	no	35	cement	metal	protestant	zaghawa / bideyat / kob		usual resident	batha	urban		higher	head	female	24	no	100	100	100	100	100	able to read whole sentence
BJ7	2	139	1078131	2018	1417	1974	889	44	40-44	month and year - information complete	completed	2	all woman sample	batha	rural	not selected	woman not selected	batha	rural	no education	unprotected well	25	no facility/bush/field	no	yes	yes	no	earth, sand	uncovered adobe	thatch / palm leaf	muslim	zaghawa / bideyat / kob		usual resident	batha	rural		no education	wife or husband	male	45	no	100	100	100	100	100	cannot read at all
LS6	2	180	621738	2014	1377	1987	1051	27	25-29	month and year - information complete	completed	2	all woman sample	lac	rural	selected		lac	rural	primary	public tap/standpipe	10	no facility/bush/field	no	no	no	no	earth, sand	stone with lime / cement	no roof	protestant			usual resident	lac	rural		complete primary	son/daughter	female	57	no	100	100	100	100	100	able to read whole sentence
LB7	2	343	766457	2020	1441	1983	999	36	35-39	month and year - information complete	completed	2	all woman sample	chari baguirmi	rural	selected	woman selected and interviewed	chari baguirmi	rural	primary	tube well or borehole	10	pit latrine with slab	no	no	no	no	earth, sand	bamboo with mud	thatch / palm leaf	catholic			usual resident	chari baguirmi	rural		incomplete primary	head	female	33	no	100	100	100	100	100	cannot read at all
LB7	2	159	766457	2020	1441	1979	956	40	40-44	month and year - information complete	completed	2	all woman sample	chari baguirmi	rural	not selected	woman not selected	chari baguirmi	rural	primary	tube well or borehole	15	pit latrine with slab	no	no	no	no	carpet	14	metal	catholic			usual resident	chari baguirmi	rural		incomplete primary	wife or husband	male	48	no	100	100	100	100	100	cannot read at all
BJ7	2	2	1078131	2018	1417	1992	1105	26	25-29	month and year - information complete	completed	2	all woman sample	batha	rural	not selected	woman not selected	batha	rural	no education	unprotected well	10	no facility/bush/field	no	no	yes	no	carpet	bricks	metal	muslim	arab		usual resident	batha	rural		no education	son/daughter-in-law	female	58	no	100	100	100	100	100	cannot read at all
AF7	2	79	2460669	1394	1131	1347	566	47	45-49	year and age - month imputed	completed	2	ever married sample	batha	urban		woman selected and interviewed	batha	urban	secondary	14	8	pit latrine without slab/open pit	yes	no	no	no	13	uncovered adobe	thatch / palm leaf		arab		usual resident	batha	urban		incomplete secondary	wife or husband	male	56	no	100	100	100	100	100	able to read whole sentence
BJ7	2	53	1078131	2018	1417	2001	1213	17	15-19	month and year - information complete	completed	2	all woman sample	batha	rural	selected	woman selected and interviewed	batha	rural	no education	not a dejure resident	not a dejure resident	not a dejure resident	not a dejure resident	not a dejure resident	not a dejure resident	not a dejure resident	not a dejure resident	not a dejure resident	not a dejure resident	muslim	zaghawa / bideyat / kob		visitor	not dejure resident	not a dejure resident		no education	son/daughter	male	38	not a dejure resident	100	100	100	100	100	cannot read at all
BJ7	2	71	1078131	2018	1417	1987	1045	31	30-34	month and year - information complete	completed	2	all woman sample	batha	rural	not selected	woman not selected	batha	rural	no education	unprotected well	on premises	no facility/bush/field	no	yes	yes	no	earth, sand	dirt	metal	10	arab		usual resident	batha	rural		no education	co-spouse	male	41	no	100	100	100	100	100	cannot read at all
BJ7	2	145	1078131	2018	1417	1974	889	44	40-44	month and year - information complete	completed	2	all woman sample	batha	rural	selected	woman selected and interviewed	batha	rural	no education	unprotected well	25	no facility/bush/field	yes	yes	yes	no	earth, sand	bricks	metal	10	arab		usual resident	batha	rural		no education	wife or husband	male	45	no	100	100	100	100	100	cannot read at all
BJ7	2	2	1078131	2018	1417	1998	1177	20	20-24	month and year - information complete	completed	2	all woman sample	batha	rural	not selected	woman not selected	batha	rural	no education	unprotected well	10	no facility/bush/field	no	no	yes	no	carpet	bricks	metal	muslim	arab		usual resident	batha	rural		no education	son/daughter	female	58	no	100	100	100	100	100	cannot read at all
BJ7	2	13	1078131	2018	1417	1997	1165	21	20-24	month and year - information complete	completed	2	all woman sample	batha	rural	not selected	woman not selected	batha	rural	no education	unprotected well	30	no facility/bush/field	no	yes	no	no	earth, sand	dirt	metal	muslim	zaghawa / bideyat / kob		usual resident	batha	rural		no education	wife or husband	male	21	no	100	100	100	100	100	cannot read at all
BJ7	2	30	1078131	2018	1417	2003	1237	15	15-19	month and year - information complete	completed	2	all woman sample	batha	rural	selected	woman not selected	batha	rural	primary	unprotected well	15	no facility/bush/field	no	yes	yes	no	earth, sand	bamboo with mud	metal	muslim	zaghawa / bideyat / kob		usual resident	batha	rural		incomplete primary	son/daughter	male	63	no	100	100	100	100	100	cannot read at all
BJ7	2	76	1078131	2018	1417	1976	913	42	40-44	month and year - information complete	completed	2	all woman sample	batha	rural	selected	woman not selected	batha	rural	no education	unprotected well	25	pit latrine without slab/open pit	yes	yes	yes	no	carpet	cement	metal	muslim	zaghawa / bideyat / kob		usual resident	batha	rural		no education	co-spouse	male	55	no	100	100	100	100	100	cannot read at all
BJ7	2	71	1078131	2018	1417	1997	1174	20	20-24	month and year - information complete	completed	2	all woman sample	batha	rural	not selected	woman not selected	batha	rural	no education	unprotected well	on premises	no facility/bush/field	no	yes	yes	no	earth, sand	dirt	metal	10	arab		usual resident	batha	rural		no education	other relative	male	41	no	100	100	100	100	100	cannot read at all
BJ7	2	71	1078131	2018	1417	1981	973	37	35-39	month and year - information complete	completed	2	all woman sample	batha	rural	not selected	woman not selected	batha	rural	no education	unprotected well	on premises	no facility/bush/field	no	yes	yes	no	earth, sand	dirt	metal	10	arab		usual resident	batha	rural		no education	wife or husband	male	41	no	100	100	100	100	100	cannot read at all
KE8	2	46	1302618	2022	1468	1989	1071	33	30-34	month and year - information complete	completed	2	all woman sample	batha	urban	not selected	woman selected and interviewed	batha	urban	higher	not a dejure resident	not a dejure resident	not a dejure resident	not a dejure resident	not a dejure resident	not a dejure resident	not a dejure resident	not a dejure resident	not a dejure resident	not a dejure resident	protestant	moundang		visitor	not dejure resident	not a dejure resident	not a dejure resident	higher	wife or husband	male	40	not a dejure resident	100	100	100	100	100	able to read whole sentence
NG7	2	39	2726707	2018	1425	1971	863	46	45-49	month and year - information complete	completed	2	all woman sample	batha	urban	not selected	woman not selected	batha	urban	no education	protected well	4	flush to piped sewer system	yes	no	yes	no	35	cement	metal	catholic	bidio / migami / kenga / danglat		usual resident	batha	urban		no education	wife or husband	male	52	no	100	100	100	100	100	cannot read at all
BJ7	2	76	1078131	2018	1417	1995	1141	23	20-24	month and year - information complete	completed	2	all woman sample	batha	rural	selected	woman not selected	batha	rural	no education	unprotected well	25	pit latrine without slab/open pit	yes	yes	yes	no	carpet	cement	metal	muslim	zaghawa / bideyat / kob		usual resident	batha	rural		no education	son/daughter-in-law	male	55	no	100	100	100	100	100	cannot read at all
GN7	2	69	864431	2018	1421	1982	991	35	35-39	month and year - information complete	completed	2	all woman sample	lac	rural	not selected		lac	rural	no education	unprotected spring	60	no facility/bush/field	no	no	no	no	dung	bricks	thatch / palm leaf	catholic	arab	town	usual resident	lac	rural	town	no education	wife or husband	male	54		100	100	100	100	100	cannot read at all
BJ7	2	2	1078131	2018	1417	1996	1153	22	20-24	month and year - information complete	completed	2	all woman sample	batha	rural	not selected	woman not selected	batha	rural	no education	unprotected well	10	no facility/bush/field	no	no	yes	no	carpet	bricks	metal	muslim	arab		usual resident	batha	rural		no education	son/daughter	female	58	no	100	100	100	100	100	cannot read at all
LS6	2	250	621738	2014	1377	1982	992	32	30-34	month and year - information complete	completed	2	all woman sample	lac	rural	selected		lac	rural	primary	public tap/standpipe	20	no facility/bush/field	no	no	no	no	earth, sand	bamboo with mud	metal	no religion			usual resident	lac	rural		incomplete primary	wife or husband	male	34	no	100	100	100	100	100	able to read whole sentence
BJ7	2	42	1078131	2018	1417	2002	1225	16	15-19	month and year - information complete	completed	2	all woman sample	batha	rural	selected	woman not selected	batha	rural	no education	unprotected well	20	no facility/bush/field	no	yes	yes	no	earth, sand	uncovered adobe	thatch / palm leaf	muslim	zaghawa / bideyat / kob		usual resident	batha	rural		no education	other relative	male	40	no	100	100	100	100	100	cannot read at all
CD6	2	29	676371	2013	1368	1985	1023	28	25-29	month and year - information complete	completed	no calendar	all woman sample	gura	rural	not selected	woman selected and interviewed	gura	rural	secondary	unprotected spring	30	pit latrine with slab	no	no	no	no	earth, sand	dirt	thatch / palm leaf	15	sara (ngambaye/sara madjin-gaye/mbaye)	countryside	usual resident	gura	rural	countryside	incomplete secondary	son/daughter	male	56	no	100	100	100	100	100	able to read whole sentence
GN7	2	56	864431	2018	1421	1981	979	36	35-39	month and year - information complete	completed	2	all woman sample	lac	rural	selected		lac	rural	no education	not a dejure resident	not a dejure resident	not a dejure resident	not a dejure resident	not a dejure resident	not a dejure resident	not a dejure resident	not a dejure resident	not a dejure resident	not a dejure resident	catholic	arab	town	visitor	not dejure resident	not a dejure resident	not a dejure resident	no education	other relative	male	74		100	100	100	100	100	cannot read at all
LS6	2	246	621738	2014	1377	1991	1096	23	20-24	month and year - information complete	completed	2	all woman sample	lac	rural	selected		lac	rural	secondary	public tap/standpipe	30	ventilated improved pit latrine (vip)	no	no	no	yes	35	cement blocks	metal	protestant			usual resident	lac	rural		incomplete secondary	son/daughter	male	64	no	100	100	100	100	100	able to read whole sentence
GN7	2	61	864431	2018	1421	1983	1004	34	30-34	month and year - information complete	completed	2	all woman sample	lac	rural	not selected		lac	rural	no education	unprotected spring	120	no facility/bush/field	no	no	no	no	dung	dirt	thatch / palm leaf	catholic	arab	town	usual resident	lac	rural	town	no education	son/daughter	female	60		100	100	100	100	100	cannot read at all
GN7	2	35	864431	2018	1421	1975	901	43	40-44	month and year - information complete	completed	2	all woman sample	lac	rural	selected		lac	rural	no education	unprotected spring	60	pit latrine with slab	no	no	no	no	dung	bricks	thatch / palm leaf	catholic	arab	town	usual resident	lac	rural	town	no education	wife or husband	male	46		100	100	100	100	100	cannot read at all
CD6	2	26	676371	2014	1369	1980	967	33	30-34	month and year - information complete	completed	no calendar	all woman sample	gura	rural	not selected	woman selected and interviewed	gura	rural	secondary	unprotected spring	30	pit latrine with slab	no	yes	no	no	earth, sand	dirt	thatch / palm leaf	15	peul / foulb / bodor	countryside	usual resident	gura	rural	countryside	incomplete secondary	wife or husband	male	35	no	100	100	100	100	100	able to read whole sentence
CD6	2	28	676371	2014	1369	1972	869	41	40-44	month and year - information complete	completed	no calendar	all woman sample	gura	rural	selected	woman not selected	gura	rural	secondary	unprotected spring	15	pit latrine with slab	no	no	no	no	earth, sand	dirt	thatch / palm leaf	12	peul / foulb / bodor	countryside	usual resident	gura	rural	countryside	incomplete secondary	wife or husband	male	44	no	100	100	100	100	100	able to read whole sentence
CD6	2	27	676371	2013	1368	1980	965	33	30-34	month and year - information complete	completed	no calendar	all woman sample	gura	rural	not selected	woman selected and interviewed	gura	rural	secondary	unprotected spring	30	pit latrine with slab	no	yes	no	no	earth, sand	uncovered adobe	thatch / palm leaf	11	sara (ngambaye/sara madjin-gaye/mbaye)	countryside	usual resident	gura	rural	countryside	incomplete secondary	wife or husband	male	54	no	100	100	100	100	100	able to read whole sentence
GN7	2	95	864431	2018	1421	1973	880	45	45-49	month and year - information complete	completed	2	all woman sample	lac	rural	not selected		lac	rural	no education	unprotected spring	30	pit latrine without slab/open pit	no	no	no	no	dung	dirt	thatch / palm leaf	catholic	arab	town	usual resident	lac	rural	town	no education	head	female	45		100	100	100	100	100	cannot read at all
CD6	2	12	676371	2014	1369	1980	965	33	30-34	month and year - information complete	completed	no calendar	all woman sample	gura	rural	not selected	woman selected and interviewed	gura	rural	secondary	protected spring	40	pit latrine with slab	no	no	no	no	earth, sand	dirt	thatch / palm leaf	12	peul / foulb / bodor	countryside	usual resident	gura	rural	countryside	incomplete secondary	wife or husband	male	36	no	100	100	100	100	100	able to read whole sentence
NG7	2	9	2726707	2018	1425	2003	1240	15	15-19	month and year - information complete	completed	2	all woman sample	batha	urban	not selected	woman not selected	batha	urban	secondary	92	on premises	flush to pit latrine	yes	no	no	yes	earth, sand	bricks	metal	protestant	bidio / migami / kenga / danglat		usual resident	batha	urban		incomplete secondary	brother/sister	male	35	no	100	100	100	100	100	cannot read at all
GN7	2	81	864431	2018	1421	1991	1093	27	25-29	month and year - information complete	completed	2	all woman sample	lac	rural	not selected		lac	rural	no education	tube well or borehole	on premises	pit latrine without slab/open pit	no	no	no	no	carpet	bricks	metal	catholic	arab	town	usual resident	lac	rural	town	no education	son/daughter-in-law	female	75		100	100	100	100	100	cannot read at all
CD6	2	4	676371	2013	1368	1976	919	37	35-39	month and year - information complete	completed	no calendar	all woman sample	gura	rural	not selected	woman selected and interviewed	gura	rural	secondary	unprotected spring	30	pit latrine with slab	no	yes	no	no	earth, sand	dirt	thatch / palm leaf	11	peul / foulb / bodor	countryside	usual resident	gura	rural	countryside	incomplete secondary	wife or husband	male	49	no	100	100	100	100	100	able to read whole sentence
AF7	2	118	2460669	1394	1131	1354	649	40	40-44	month and year - information complete	completed	2	ever married sample	batha	urban		woman selected and interviewed	batha	urban	no education	14	10	composting toilet	yes	yes	no	no	carpet	stone with mud	palm / bamboo		gorane		usual resident	batha	urban		no education	wife or husband	male	50	yes	100	101	100	100	100	cannot read at all
BJ7	2	128	1078131	2018	1417	1970	841	48	45-49	month and year - information complete	completed	2	all woman sample	batha	rural	not selected	woman not selected	batha	rural	no education	unprotected well	on premises	no facility/bush/field	no	yes	yes	no	carpet	dirt	metal	muslim	arab		usual resident	batha	rural		no education	co-spouse	male	50	no	100	100	100	100	100	cannot read at all
NG7	2	98	2726707	2018	1425	1990	1081	28	25-29	month and year - information complete	completed	2	all woman sample	batha	urban	not selected	woman not selected	batha	urban	higher	92	on premises	flush to piped sewer system	yes	no	no	no	cement	cement	metal	protestant	bidio / migami / kenga / danglat		usual resident	batha	urban		higher	brother/sister	female	34	no	100	100	100	100	100	able to read whole sentence
TD6	2	14	1326713	2014	1380	1998	1183	16	15-19	month and year - information complete	completed		all woman sample	ouadda	urban	not selected	woman not selected	ouadda	urban	secondary	public tap/standpipe	10	pit latrine without slab/open pit	no	no	no	no	earth, sand	uncovered adobe	metal	muslim	ouada / maba / massalit / mimi		usual resident	ouadda	urban		incomplete secondary	son/daughter	male	50	no	100	100	100	100	100	able to read whole sentence
AF7	2	6	2460669	1394	1131	1371	854	23	20-24	month and year - information complete	completed	2	ever married sample	batha	urban		woman selected and interviewed	batha	urban	secondary	14	8	composting toilet	yes	no	no	no	carpet	uncovered adobe	palm / bamboo		arab		usual resident	batha	urban		incomplete secondary	wife or husband	male	27	no	128	138	134	159	118	able to read whole sentence
NG7	2	39	2726707	2018	1425	1992	1105	26	25-29	month and year - information complete	completed	2	all woman sample	batha	urban	not selected	woman not selected	batha	urban	secondary	protected well	4	flush to piped sewer system	yes	no	yes	no	35	cement	metal	protestant	bidio / migami / kenga / danglat		usual resident	batha	urban		complete secondary	son/daughter	male	52	no	100	100	100	100	100	able to read whole sentence
BJ7	2	71	1078131	2018	1417	2000	1207	17	15-19	month and year - information complete	completed	2	all woman sample	batha	rural	not selected	woman not selected	batha	rural	no education	unprotected well	on premises	no facility/bush/field	no	yes	yes	no	earth, sand	dirt	metal	10	arab		usual resident	batha	rural		no education	other relative	male	41	no	100	100	100	100	100	cannot read at all
NG7	2	117	2726707	2018	1425	1991	1095	27	25-29	month and year - information complete	completed	2	all woman sample	batha	urban	selected	woman selected and interviewed	batha	urban	secondary	rainwater	on premises	flush to piped sewer system	yes	no	no	no	35	cement	metal	catholic	bidio / migami / kenga / danglat		usual resident	batha	urban		complete secondary	wife or husband	male	34	no	100	100	100	100	100	able to read whole sentence
AF7	2	84	2460669	1394	1131	1372	866	22	20-24	year and age - month imputed	completed	2	ever married sample	batha	urban		woman selected and interviewed	batha	urban	no education	14	15	hanging toilet/latrine	yes	yes	no	no	36	stone with mud	wood planks		arab		usual resident	batha	urban		no education	wife or husband	male	25	no	141	161	161	126	129	cannot read at all
GN7	2	43	864431	2018	1421	1972	872	45	45-49	month and year - information complete	completed	2	all woman sample	lac	rural	selected		lac	rural	no education	unprotected spring	120	pit latrine without slab/open pit	no	no	no	no	carpet	bricks	metal	catholic	arab	town	usual resident	lac	rural	town	no education	head	female	45		100	100	100	100	100	cannot read at all
BJ7	2	25	1078131	2018	1417	2001	1213	17	15-19	month and year - information complete	completed	2	all woman sample	batha	rural	not selected	woman not selected	batha	rural	no education	not a dejure resident	not a dejure resident	not a dejure resident	not a dejure resident	not a dejure resident	not a dejure resident	not a dejure resident	not a dejure resident	not a dejure resident	not a dejure resident	muslim	zaghawa / bideyat / kob		visitor	not dejure resident	not a dejure resident		no education	son/daughter	male	47	not a dejure resident	100	100	100	100	100	cannot read at all
BJ7	2	30	1078131	2018	1417	1988	1057	30	30-34	month and year - information complete	completed	2	all woman sample	batha	rural	selected	woman selected and interviewed	batha	rural	no education	unprotected well	15	no facility/bush/field	no	yes	yes	no	earth, sand	bamboo with mud	metal	muslim	zaghawa / bideyat / kob		usual resident	batha	rural		no education	son/daughter-in-law	male	63	no	100	100	100	100	100	cannot read at all
GN7	2	64	864431	2018	1421	1985	1026	32	30-34	month and year - information complete	completed	2	all woman sample	lac	rural	selected		lac	rural	no education	unprotected well	120	pit latrine without slab/open pit	no	no	yes	no	dung	dirt	thatch / palm leaf	catholic	arab	town	usual resident	lac	rural	town	no education	wife or husband	male	56		100	100	100	100	100	cannot read at all
BJ7	2	99	1078131	2018	1417	1980	961	38	35-39	month and year - information complete	completed	2	all woman sample	batha	rural	selected	woman selected and interviewed	batha	rural	no education	unprotected well	10	no facility/bush/field	no	yes	yes	no	earth, sand	dirt	metal	muslim	arab		usual resident	batha	rural		no education	son/daughter-in-law	male	86	no	100	100	100	100	100	cannot read at all
BJ7	2	53	1078131	2018	1417	1983	997	35	35-39	month and year - information complete	completed	2	all woman sample	batha	rural	selected	woman not selected	batha	rural	no education	unprotected well	50	no facility/bush/field	no	yes	yes	no	earth, sand	dirt	metal	muslim	zaghawa / bideyat / kob		usual resident	batha	rural		no education	wife or husband	male	38	no	100	100	100	100	100	cannot read at all
CD6	2	17	676371	2013	1368	1988	1058	25	25-29	month and year - information complete	completed	no calendar	all woman sample	gura	rural	not selected	woman selected and interviewed	gura	rural	secondary	protected spring	35	pit latrine with slab	no	no	no	no	earth, sand	dirt	thatch / palm leaf	12	peul / foulb / bodor	countryside	usual resident	gura	rural	countryside	incomplete secondary	wife or husband	male	28	no	100	100	100	100	100	able to read whole sentence
BJ7	2	82	1078131	2018	1417	1987	1045	31	30-34	month and year - information complete	completed	2	all woman sample	batha	rural	not selected	woman not selected	batha	rural	no education	unprotected well	50	no facility/bush/field	no	yes	yes	no	earth, sand	uncovered adobe	metal	10	arab		usual resident	batha	rural		no education	wife or husband	male	35	no	100	100	100	100	100	cannot read at all
BJ7	2	25	1078131	2018	1417	1969	829	49	45-49	month and year - information complete	completed	2	all woman sample	batha	rural	not selected	woman not selected	batha	rural	no education	unprotected well	10	no facility/bush/field	no	no	yes	no	earth, sand	dirt	metal	muslim	zaghawa / bideyat / kob		usual resident	batha	rural		no education	wife or husband	male	47	no	100	100	100	100	100	cannot read at all
BJ7	2	42	1078131	2018	1417	1997	1165	21	20-24	month and year - information complete	completed	2	all woman sample	batha	rural	selected	woman selected and interviewed	batha	rural	no education	unprotected well	20	no facility/bush/field	no	yes	yes	no	earth, sand	uncovered adobe	thatch / palm leaf	muslim	zaghawa / bideyat / kob		usual resident	batha	rural		no education	co-spouse	male	40	no	100	100	100	100	100	cannot read at all
LS6	2	82	621738	2014	1377	1997	1169	17	15-19	month and year - information complete	completed	2	all woman sample	lac	rural	not selected		lac	rural	secondary	not a dejure resident	not a dejure resident	not a dejure resident	not a dejure resident	not a dejure resident	not a dejure resident	not a dejure resident	not a dejure resident	not a dejure resident	not a dejure resident	protestant			visitor	not dejure resident	not a dejure resident		incomplete secondary	son/daughter	female	42	not a dejure resident	100	100	100	100	100	able to read whole sentence
CD6	2	34	676371	2013	1368	1995	1144	18	15-19	month and year - information complete	completed	no calendar	all woman sample	gura	rural	not selected	woman selected and interviewed	gura	rural	secondary	unprotected spring	3	pit latrine with slab	no	no	no	no	dung	dirt	thatch / palm leaf	11	peul / foulb / bodor	countryside	usual resident	gura	rural	countryside	incomplete secondary	brother/sister	male	20	no	100	100	100	100	100	able to read whole sentence
AF7	2	15	2460669	1394	1131	1354	650	40	40-44	month and year - information complete	completed	2	ever married sample	batha	urban		woman selected and interviewed	batha	urban	no education	piped to yard/plot	on premises	ventilated improved pit latrine (vip)	yes	no	no	no	earth, sand	uncovered adobe	palm / bamboo		arab		usual resident	batha	urban		no education	wife or husband	male	45	no	100	101	100	100	102	cannot read at all
BJ7	2	93	1078131	2018	1417	1992	1105	26	25-29	month and year - information complete	completed	2	all woman sample	batha	rural	not selected	woman not selected	batha	rural	no education	unprotected well	60	no facility/bush/field	no	yes	yes	no	carpet	uncovered adobe	metal	10	arab		usual resident	batha	rural		no education	son/daughter-in-law	male	62	no	100	100	100	100	100	cannot read at all
BJ7	2	59	1078131	2018	1417	1980	961	38	35-39	month and year - information complete	completed	2	all woman sample	batha	rural	not selected	woman not selected	batha	rural	no education	unprotected well	30	no facility/bush/field	no	yes	yes	no	earth, sand	dirt	metal	muslim	zaghawa / bideyat / kob		usual resident	batha	rural		no education	wife or husband	male	43	no	100	100	100	100	100	cannot read at all
LS6	2	100	621738	2014	1377	1986	1033	28	25-29	month and year - information complete	completed	2	all woman sample	lac	rural	not selected		lac	rural	primary	unprotected well	20	no facility/bush/field	no	no	no	no	earth, sand	bamboo with mud	no roof	protestant			usual resident	lac	rural		complete primary	wife or husband	male	36	no	100	100	100	100	100	able to read whole sentence
KE8	2	9	1302618	2022	1468	1984	1016	37	35-39	month and year - information complete	completed	2	all woman sample	batha	urban	not selected	woman not selected	batha	urban	primary	14	30	ventilated improved pit latrine (vip)	no	no	no	no	carpet	cement	metal	protestant	baguirmi / barma		usual resident	batha	urban		complete primary	head	female	38	no	100	100	100	100	100	able to read whole sentence
CD6	2	7	676371	2014	1369	1993	1118	20	20-24	month and year - information complete	completed	no calendar	all woman sample	gura	rural	selected	woman not selected	gura	rural	secondary	unprotected spring	3	pit latrine with slab	no	no	no	no	earth, sand	dirt	thatch / palm leaf	11	peul / foulb / bodor	countryside	usual resident	gura	rural	countryside	incomplete secondary	wife or husband	male	25	no	100	100	100	100	100	able to read whole sentence
NG7	2	88	2726707	2018	1425	1992	1106	26	25-29	month and year - information complete	completed	2	all woman sample	batha	urban	selected	woman selected and interviewed	batha	urban	secondary	rainwater	on premises	flush to piped sewer system	yes	no	yes	no	cement	cement	metal	protestant	bidio / migami / kenga / danglat		usual resident	batha	urban		complete secondary	wife or husband	male	37	no	100	100	100	100	100	able to read whole sentence
LS6	2	22	621738	2014	1377	1982	985	32	30-34	month and year - information complete	completed	2	all woman sample	lac	rural	selected		lac	rural	primary	public tap/standpipe	5	no facility/bush/field	no	no	no	no	earth, sand	bamboo with mud	no roof	protestant			usual resident	lac	rural		incomplete primary	other relative	male	35	no	100	100	100	100	100	cannot read at all
AF7	2	113	2460669	1394	1131	1359	709	35	35-39	month and year - information complete	completed	2	ever married sample	batha	urban		woman selected and interviewed	batha	urban	no education	14	30	composting toilet	yes	no	no	no	13	stone with mud	palm / bamboo		arab		usual resident	batha	urban		no education	wife or husband	male	40	no	101	100	102	101	101	cannot read at all
GN7	2	56	864431	2018	1421	1996	1156	22	20-24	month and year - information complete	completed	2	all woman sample	lac	rural	selected		lac	rural	no education	not a dejure resident	not a dejure resident	not a dejure resident	not a dejure resident	not a dejure resident	not a dejure resident	not a dejure resident	not a dejure resident	not a dejure resident	not a dejure resident	catholic	arab	town	visitor	not dejure resident	not a dejure resident	not a dejure resident	no education	son/daughter-in-law	male	74		100	100	100	100	100	cannot read at all
CD6	2	19	676371	2014	1369	1986	1035	27	25-29	year and age - month imputed	completed	no calendar	all woman sample	gura	rural	not selected	woman selected and interviewed	gura	rural	primary	unprotected spring	25	pit latrine with slab	no	yes	no	no	earth, sand	dirt	thatch / palm leaf	12	peul / foulb / bodor	countryside	usual resident	gura	rural	countryside	incomplete primary	wife or husband	male	31	no	100	100	100	100	100	able to read only parts of sentence
BJ7	2	25	1078131	2018	1417	1972	865	46	45-49	month and year - information complete	completed	2	all woman sample	batha	rural	not selected	woman not selected	batha	rural	no education	unprotected well	10	no facility/bush/field	no	no	yes	no	earth, sand	dirt	metal	muslim	zaghawa / bideyat / kob		usual resident	batha	rural		no education	co-spouse	male	47	no	100	100	100	100	100	able to read only parts of sentence
LB7	2	296	766457	2020	1441	1998	1187	21	20-24	month and year - information complete	completed	2	all woman sample	chari baguirmi	rural	selected	woman selected and interviewed	chari baguirmi	rural	primary	tube well or borehole	10	no facility/bush/field	no	no	no	no	earth, sand	bamboo with mud	thatch / palm leaf	catholic			usual resident	chari baguirmi	rural		incomplete primary	head	female	21	no	100	100	100	100	100	cannot read at all
BJ7	2	122	1078131	2018	1417	1980	961	38	35-39	month and year - information complete	completed	2	all woman sample	batha	rural	selected	woman not selected	batha	rural	no education	unprotected well	25	no facility/bush/field	yes	yes	yes	no	earth, sand	bamboo with mud	metal	muslim	arab		usual resident	batha	rural		no education	wife or husband	male	52	no	100	100	100	100	100	cannot read at all
CD6	2	9	676371	2013	1368	1978	946	35	35-39	month and year - information complete	completed	no calendar	all woman sample	gura	rural	selected	woman not selected	gura	rural	primary	unprotected spring	30	pit latrine with slab	no	no	no	no	earth, sand	cane / palm / trunks	thatch / palm leaf	11	sara (ngambaye/sara madjin-gaye/mbaye)	countryside	usual resident	gura	rural	countryside	incomplete primary	wife or husband	male	49	no	100	100	100	100	100	cannot read at all
CD6	2	21	676371	2013	1368	1994	1133	19	15-19	month and year - information complete	completed	no calendar	all woman sample	gura	rural	selected	woman not selected	gura	rural	secondary	unprotected spring	3	pit latrine with slab	no	no	no	no	earth, sand	dirt	thatch / palm leaf	15	peul / foulb / bodor	countryside	usual resident	gura	rural	countryside	incomplete secondary	wife or husband	male	27	no	100	100	100	100	100	able to read whole sentence
AF7	2	30	2460669	1394	1131	1372	866	22	20-24	month and year - information complete	completed	2	ever married sample	batha	urban		woman not selected	batha	urban	primary	14	2	hanging toilet/latrine	yes	no	no	no	13	covered adobe	palm / bamboo		arab		usual resident	batha	urban		incomplete primary	son/daughter-in-law	male	73	no	141	161	161	126	161	cannot read at all
BJ7	2	88	1078131	2018	1417	1999	1190	18	15-19	month and year - information complete	completed	2	all woman sample	batha	rural	selected	woman not selected	batha	rural	secondary	unprotected well	25	pit latrine without slab/open pit	yes	yes	yes	no	earth, sand	cement	metal	muslim	arab		usual resident	batha	rural		incomplete secondary	son/daughter	male	51	no	100	100	100	100	100	able to read whole sentence
GN7	2	56	864431	2018	1421	1998	1186	19	15-19	month and year - information complete	completed	2	all woman sample	lac	rural	selected		lac	rural	no education	not a dejure resident	not a dejure resident	not a dejure resident	not a dejure resident	not a dejure resident	not a dejure resident	not a dejure resident	not a dejure resident	not a dejure resident	not a dejure resident	catholic	arab	town	visitor	not dejure resident	not a dejure resident	not a dejure resident	no education	other relative	male	74		100	100	100	100	100	cannot read at all
BJ7	2	65	1078131	2018	1417	1990	1081	28	25-29	month and year - information complete	completed	2	all woman sample	batha	rural	selected	woman selected and interviewed	batha	rural	secondary	unprotected well	30	no facility/bush/field	no	yes	no	no	carpet	cement	metal	muslim	arab		usual resident	batha	rural		incomplete secondary	wife or husband	male	30	no	100	100	100	100	100	able to read whole sentence
CD6	2	29	676371	2013	1368	1989	1073	24	20-24	month and year - information complete	completed	no calendar	all woman sample	gura	rural	not selected	woman not selected	gura	rural	secondary	unprotected spring	30	pit latrine with slab	no	no	no	no	earth, sand	dirt	thatch / palm leaf	15	peul / foulb / bodor	countryside	usual resident	gura	rural	countryside	complete secondary	son/daughter	male	56	no	100	100	100	100	100	able to read whole sentence
AF7	2	64	2460669	1394	1131	1366	795	28	25-29	month and year - information complete	completed	2	ever married sample	batha	urban		woman selected and interviewed	batha	urban	no education	14	20	composting toilet	yes	no	no	no	carpet	stone with mud	palm / bamboo		arab		usual resident	batha	urban		no education	wife or husband	male	45	no	106	112	120	103	104	cannot read at all
LS6	2	274	621738	2014	1377	1988	1058	26	25-29	month and year - information complete	completed	2	all woman sample	lac	rural	not selected		lac	rural	primary	public tap/standpipe	3	no facility/bush/field	no	no	no	no	earth, sand	bamboo with mud	no roof	protestant			usual resident	lac	rural		incomplete primary	wife or husband	male	28	no	100	100	100	100	100	able to read whole sentence
LS6	2	117	621738	2014	1377	1994	1136	20	20-24	month and year - information complete	completed	2	all woman sample	lac	rural	not selected		lac	rural	primary	unprotected well	15	no facility/bush/field	no	no	no	no	earth, sand	bamboo with mud	no roof	other			usual resident	lac	rural		incomplete primary	other relative	male	39	no	100	100	100	100	100	able to read whole sentence
BJ7	2	25	1078131	2018	1417	1996	1153	22	20-24	month and year - information complete	completed	2	all woman sample	batha	rural	not selected	woman not selected	batha	rural	no education	unprotected well	10	no facility/bush/field	no	no	yes	no	earth, sand	dirt	metal	muslim	zaghawa / bideyat / kob		usual resident	batha	rural		no education	son/daughter-in-law	male	47	no	100	100	100	100	100	able to read only parts of sentence
LB7	2	120	766457	2020	1441	1974	891	45	45-49	month and year - information complete	completed	2	all woman sample	chari baguirmi	rural	selected	woman selected and interviewed	chari baguirmi	rural	no education	tube well or borehole	5	pit latrine with slab	no	no	no	no	earth, sand	bamboo with mud	thatch / palm leaf	catholic			usual resident	chari baguirmi	rural		no education	wife or husband	male	46	no	100	100	100	100	100	cannot read at all
TD6	2	14	1326713	2014	1380	1975	910	39	35-39	month and year - information complete	completed		all woman sample	ouadda	urban	not selected	woman selected and interviewed	ouadda	urban	no education	public tap/standpipe	10	pit latrine without slab/open pit	no	no	no	no	earth, sand	uncovered adobe	metal	muslim	ouada / maba / massalit / mimi		usual resident	ouadda	urban		no education	wife or husband	male	50	no	100	100	100	100	100	cannot read at all
BJ7	2	105	1078131	2018	1417	1998	1177	20	20-24	month and year - information complete	completed	2	all woman sample	batha	rural	not selected	woman not selected	batha	rural	primary	unprotected well	10	no facility/bush/field	no	no	yes	no	earth, sand	dirt	metal	muslim	arab		usual resident	batha	rural		incomplete primary	wife or husband	male	24	no	100	100	100	100	100	able to read whole sentence
BJ7	2	111	1078131	2018	1417	2000	1201	18	15-19	month and year - information complete	completed	2	all woman sample	batha	rural	selected	woman selected and interviewed	batha	rural	no education	unprotected well	25	no facility/bush/field	no	yes	yes	no	earth, sand	bamboo with mud	metal	muslim	zaghawa / bideyat / kob		usual resident	batha	rural		no education	wife or husband	male	30	no	100	100	100	100	100	cannot read at all
AF7	2	89	2460669	1394	1131	1374	889	20	20-24	month and year - information complete	completed	2	ever married sample	batha	urban		woman selected and interviewed	batha	urban	no education	14	40	hanging toilet/latrine	yes	no	no	no	36	stone with mud	wood planks		arab		usual resident	batha	urban		no education	wife or husband	male	21	no	180	233	257	155	230	cannot read at all
LS6	2	305	621738	2014	1377	1994	1137	20	20-24	month and year - information complete	completed	2	all woman sample	lac	rural	selected		lac	rural	secondary	unprotected well	10	no facility/bush/field	no	no	no	no	carpet	cement blocks	metal	protestant			usual resident	lac	rural		incomplete secondary	brother/sister	male	27	no	100	100	100	100	100	able to read whole sentence
CD6	2	25	676371	2014	1369	1984	1015	29	25-29	month and year - information complete	completed	no calendar	all woman sample	gura	rural	selected	woman not selected	gura	rural	secondary	unprotected spring	60	pit latrine with slab	no	no	no	no	earth, sand	dirt	thatch / palm leaf	12	peul / foulb / bodor	countryside	usual resident	gura	rural	countryside	incomplete secondary	wife or husband	male	34	no	100	100	100	100	100	able to read whole sentence
BJ7	2	128	1078131	2018	1417	1996	1153	22	20-24	month and year - information complete	completed	2	all woman sample	batha	rural	not selected	woman not selected	batha	rural	no education	unprotected well	on premises	no facility/bush/field	no	yes	yes	no	carpet	dirt	metal	muslim	arab		usual resident	batha	rural		no education	son/daughter-in-law	male	50	no	100	100	100	100	100	cannot read at all
LB7	2	148	766457	2020	1441	1997	1170	22	20-24	month and year - information complete	completed	2	all woman sample	chari baguirmi	rural	not selected	woman not selected	chari baguirmi	rural	primary	tube well or borehole	10	no facility/bush/field	no	no	yes	no	earth, sand	bamboo with mud	metal	catholic			usual resident	chari baguirmi	rural		incomplete primary	wife or husband	male	28	no	100	100	100	100	100	cannot read at all
AF7	2	11	2460669	1394	1131	1347	566	47	45-49	month and year - information complete	completed	2	ever married sample	batha	urban		woman selected and interviewed	batha	urban	no education	14	on premises	ventilated improved pit latrine (vip)	yes	no	no	no	13	dirt	palm / bamboo		gorane		usual resident	batha	urban		no education	wife or husband	male	49	yes	100	100	100	100	100	cannot read at all
LB7	2	236	766457	2020	1441	1999	1194	20	20-24	month and year - information complete	completed	2	all woman sample	chari baguirmi	rural	not selected	woman not selected	chari baguirmi	rural	primary	tube well or borehole	10	no facility/bush/field	no	no	yes	no	earth, sand	bamboo with mud	metal	catholic			usual resident	chari baguirmi	rural		incomplete primary	head	female	20	no	100	100	100	100	100	cannot read at all
CD6	2	22	676371	2014	1369	1995	1143	18	15-19	month and year - information complete	completed	no calendar	all woman sample	gura	rural	not selected	woman selected and interviewed	gura	rural	secondary	unprotected spring	30	pit latrine with slab	no	no	no	no	earth, sand	dirt	thatch / palm leaf	12	peul / foulb / bodor	countryside	usual resident	gura	rural	countryside	incomplete secondary	wife or husband	male	20	no	100	100	100	100	100	able to read whole sentence
GN7	2	12	864431	2018	1421	1988	1061	30	30-34	month and year - information complete	completed	2	all woman sample	lac	rural	not selected		lac	rural	no education	unprotected spring	60	no facility/bush/field	no	no	no	no	dung	dirt	thatch / palm leaf	catholic	arab	town	usual resident	lac	rural	town	no education	head	female	30		100	100	100	100	100	cannot read at all
CD6	2	2	676371	2013	1368	1995	1148	18	15-19	month and year - information complete	completed	no calendar	all woman sample	gura	rural	selected	woman not selected	gura	rural	secondary	unprotected spring	60	pit latrine with slab	no	no	no	no	earth, sand	uncovered adobe	thatch / palm leaf	12	peul / foulb / bodor	countryside	usual resident	gura	rural	countryside	incomplete secondary	son/daughter	male	43	no	100	100	100	100	100	able to read whole sentence
CD6	2	1	676371	2014	1369	1984	1009	30	30-34	month and year - information complete	completed	no calendar	all woman sample	gura	rural	selected	woman not selected	gura	rural	primary	protected spring	40	pit latrine with slab	no	no	no	no	earth, sand	uncovered adobe	thatch / palm leaf	12	peul / foulb / bodor	countryside	usual resident	gura	rural	countryside	complete primary	head	female	29	no	100	100	100	100	100	cannot read at all
CD6	2	24	676371	2014	1369	1978	941	35	35-39	year and age - month imputed	completed	no calendar	all woman sample	gura	rural	selected	woman not selected	gura	rural	no education	unprotected spring	30	no facility/bush/field	no	no	no	no	earth, sand	dirt	thatch / palm leaf	15	peul / foulb / bodor	countryside	usual resident	gura	rural	countryside	no education	brother/sister	male	47	no	100	100	100	100	100	cannot read at all
CD6	2	14	676371	2014	1369	1988	1059	25	25-29	month and year - information complete	completed	no calendar	all woman sample	gura	rural	selected	woman not selected	gura	rural	secondary	unprotected spring	20	pit latrine with slab	no	no	no	no	earth, sand	dirt	thatch / palm leaf	12	peul / foulb / bodor	countryside	usual resident	gura	rural	countryside	incomplete secondary	wife or husband	male	34	no	100	100	100	100	100	able to read whole sentence
AF7	2	118	2460669	1394	1131	1372	874	21	20-24	month and year - information complete	completed	2	ever married sample	batha	urban		woman not selected	batha	urban	primary	14	10	composting toilet	yes	yes	no	no	carpet	stone with mud	palm / bamboo		arab		usual resident	batha	urban		incomplete primary	son/daughter-in-law	male	50	yes	158	201	201	175	151	cannot read at all
LB7	2	325	766457	2020	1441	1999	1200	20	20-24	month and year - information complete	completed	2	all woman sample	chari baguirmi	rural	not selected	woman not selected	chari baguirmi	rural	primary	tube well or borehole	10	no facility/bush/field	no	no	no	no	earth, sand	bamboo with mud	thatch / palm leaf	catholic			usual resident	chari baguirmi	rural		incomplete primary	wife or husband	male	25	no	100	100	100	100	100	able to read only parts of sentence
KE8	2	68	1302618	2022	1468	1994	1132	28	25-29	month and year - information complete	completed	2	all woman sample	batha	urban	not selected	woman selected and interviewed	batha	urban	higher	cart with small tank	on premises	flush to piped sewer system	yes	no	no	no	35	cement	cardboard	other	zaghawa / bideyat / kob		usual resident	batha	urban		higher	wife or husband	male	29	no	100	100	100	100	100	able to read whole sentence
BJ7	2	128	1078131	2018	1417	1973	877	45	45-49	month and year - information complete	completed	2	all woman sample	batha	rural	not selected	woman not selected	batha	rural	no education	unprotected well	on premises	no facility/bush/field	no	yes	yes	no	carpet	dirt	metal	protestant	arab		usual resident	batha	rural		no education	wife or husband	male	50	no	100	100	100	100	100	cannot read at all
BJ7	2	88	1078131	2018	1417	1969	829	49	45-49	month and year - information complete	completed	2	all woman sample	batha	rural	selected	woman not selected	batha	rural	no education	unprotected well	25	pit latrine without slab/open pit	yes	yes	yes	no	earth, sand	cement	metal	animist	arab		usual resident	batha	rural		no education	wife or husband	male	51	no	100	100	100	100	100	cannot read at all
NG7	2	274	2726707	2018	1425	1995	1143	23	20-24	month and year - information complete	completed	2	all woman sample	batha	urban	not selected	woman not selected	batha	urban	secondary	protected well	9	flush to piped sewer system	no	no	yes	no	carpet	bamboo with mud	thatch / palm leaf	catholic	bidio / migami / kenga / danglat		usual resident	batha	urban		complete secondary	wife or husband	male	57	no	100	100	100	100	100	able to read whole sentence
AF7	2	20	2460669	1394	1131	1374	889	20	20-24	month and year - information complete	completed	2	ever married sample	batha	urban		woman selected and interviewed	batha	urban	primary	piped to yard/plot	on premises	hanging toilet/latrine	yes	no	no	no	13	covered adobe	palm / bamboo		dadajo / kibet / mouro		usual resident	batha	urban		incomplete primary	wife or husband	male	25	no	180	233	257	165	184	able to read only parts of sentence
AF7	2	94	2460669	1394	1131	1349	591	45	45-49	month and year - information complete	completed	2	ever married sample	batha	urban		woman selected and interviewed	batha	urban	no education	14	20	hanging toilet/latrine	yes	no	no	no	36	stone with mud	wood planks		arab		usual resident	batha	urban		no education	wife or husband	male	55	no	100	100	100	100	100	cannot read at all
NG7	2	235	2726707	2018	1425	1999	1197	19	15-19	month and year - information complete	completed	2	all woman sample	batha	urban	selected	woman selected and interviewed	batha	urban	secondary	protected well	20	flush to septic tank	yes	no	no	yes	carpet	cement blocks	metal	catholic	bidio / migami / kenga / danglat		usual resident	batha	urban		complete secondary	15	male	46	no	100	100	100	100	100	able to read whole sentence
GN7	2	34	864431	2018	1421	2003	1238	15	15-19	month and year - information complete	completed	2	all woman sample	lac	rural	selected		lac	rural	no education	unprotected spring	20	pit latrine without slab/open pit	no	no	no	no	dung	bricks	metal	catholic	arab	town	usual resident	lac	rural	town	no education	son/daughter	male	67		100	100	100	100	100	cannot read at all
LB7	2	339	766457	2020	1441	1984	1020	35	35-39	month and year - information complete	completed	2	all woman sample	chari baguirmi	rural	not selected	woman not selected	chari baguirmi	rural	no education	tube well or borehole	5	no facility/bush/field	no	no	no	no	carpet	bamboo with mud	metal	catholic			usual resident	chari baguirmi	rural		no education	wife or husband	male	36	no	100	100	100	100	100	cannot read at all
CD6	2	6	676371	2014	1369	1966	796	47	45-49	month and year - information complete	completed	no calendar	all woman sample	gura	rural	selected	woman not selected	gura	rural	secondary	unprotected spring	30	pit latrine with slab	no	yes	no	no	earth, sand	dirt	thatch / palm leaf	15	peul / foulb / bodor	countryside	usual resident	gura	rural	countryside	incomplete secondary	wife or husband	male	45	no	100	100	100	100	100	able to read whole sentence
LS6	2	18	621738	2014	1377	1982	985	32	30-34	month and year - information complete	completed	2	all woman sample	lac	rural	not selected		lac	rural	primary	unprotected well	60	no facility/bush/field	no	no	no	no	35	bamboo with mud	no roof	protestant			usual resident	lac	rural		complete primary	brother/sister	male	37	no	100	100	100	100	100	able to read whole sentence
LB7	2	10	766457	2020	1441	1971	854	48	45-49	month and year - information complete	completed	2	all woman sample	chari baguirmi	rural	not selected	woman not selected	chari baguirmi	rural	no education	tube well or borehole	5	no facility/bush/field	no	no	no	no	earth, sand	bamboo with mud	thatch / palm leaf	protestant			usual resident	chari baguirmi	rural		no education	wife or husband	male	51	no	100	100	100	100	100	cannot read at all
NG7	2	9	2726707	2018	1425	1993	1120	25	25-29	month and year - information complete	completed	2	all woman sample	batha	urban	not selected	woman not selected	batha	urban	higher	92	on premises	flush to pit latrine	yes	no	no	yes	earth, sand	bricks	metal	protestant	bidio / migami / kenga / danglat		usual resident	batha	urban		higher	wife or husband	male	35	no	100	100	100	100	100	able to read whole sentence
BJ7	2	48	1078131	2018	1417	1990	1081	28	25-29	month and year - information complete	completed	2	all woman sample	batha	rural	not selected	woman not selected	batha	rural	no education	unprotected well	10	no facility/bush/field	no	no	yes	no	earth, sand	dirt	metal	muslim	arab		usual resident	batha	rural		no education	son/daughter-in-law	male	78	no	100	100	100	100	100	cannot read at all
NG7	2	78	2726707	2018	1425	1989	1071	29	25-29	month and year - information complete	completed	2	all woman sample	batha	urban	not selected	woman not selected	batha	urban	higher	92	on premises	flush to piped sewer system	yes	no	no	no	carpet	cement	metal	protestant	bidio / migami / kenga / danglat		usual resident	batha	urban		higher	head	female	29	no	100	100	100	100	100	able to read whole sentence
BJ7	2	139	1078131	2018	1417	2001	1222	16	15-19	month and year - information complete	completed	2	all woman sample	batha	rural	not selected	woman not selected	batha	rural	no education	unprotected well	25	no facility/bush/field	no	yes	yes	no	earth, sand	uncovered adobe	thatch / palm leaf	muslim	zaghawa / bideyat / kob		usual resident	batha	rural		no education	son/daughter	male	45	no	100	100	100	100	100	cannot read at all
NG7	2	176	2726707	2018	1425	1992	1110	26	25-29	month and year - information complete	completed	2	all woman sample	batha	urban	selected	woman selected and interviewed	batha	urban	secondary	rainwater	on premises	flush to septic tank	yes	no	yes	no	carpet	bricks	metal	catholic	bidio / migami / kenga / danglat		usual resident	batha	urban		incomplete secondary	son/daughter-in-law	male	68	no	100	100	100	100	100	able to read only parts of sentence
BJ7	2	7	1078131	2018	1417	1983	997	35	35-39	month and year - information complete	completed	2	all woman sample	batha	rural	selected	woman selected and interviewed	batha	rural	no education	unprotected well	45	no facility/bush/field	no	no	no	no	earth, sand	bamboo with mud	metal	muslim	arab		usual resident	batha	rural		no education	wife or husband	male	41	no	100	100	100	100	100	cannot read at all
AF7	2	108	2460669	1394	1131	1375	912	18	15-19	month and year - information complete	completed	2	ever married sample	batha	urban		woman selected and interviewed	batha	urban	secondary	piped into dwelling	on premises	hanging toilet/latrine	yes	no	no	no	36	stone with mud	wood planks		gorane		usual resident	batha	urban		incomplete secondary	son/daughter-in-law	male	50	no	365	478	641	573	371	able to read whole sentence
KE8	2	15	1302618	2022	1468	1995	1143	27	25-29	month and year - information complete	completed	2	all woman sample	batha	urban	not selected	woman selected and interviewed	batha	urban	no education	public tap/standpipe	on premises	flush to septic tank	no	no	yes	no	earth, sand	reused wood	metal	muslim	moundang		usual resident	batha	urban		no education	wife or husband	male	30	no	100	100	100	100	100	cannot read at all
BJ7	2	30	1078131	2018	1417	1990	1081	28	25-29	month and year - information complete	completed	2	all woman sample	batha	rural	selected	woman not selected	batha	rural	no education	not a dejure resident	not a dejure resident	not a dejure resident	not a dejure resident	not a dejure resident	not a dejure resident	not a dejure resident	not a dejure resident	not a dejure resident	not a dejure resident	muslim	zaghawa / bideyat / kob		visitor	not dejure resident	not a dejure resident		no education	son/daughter	male	63	not a dejure resident	100	100	100	100	100	cannot read at all
AF7	2	59	2460669	1394	1131	1360	721	34	30-34	year and age - month imputed	completed	2	ever married sample	batha	urban		woman selected and interviewed	batha	urban	no education	14	5	hanging toilet/latrine	yes	no	no	no	13	covered adobe	palm / bamboo		gorane		usual resident	batha	urban		no education	wife or husband	male	38	no	103	106	119	102	100	cannot read at all
BJ7	2	139	1078131	2018	1417	1982	985	36	35-39	month and year - information complete	completed	2	all woman sample	batha	rural	not selected	woman not selected	batha	rural	no education	unprotected well	25	no facility/bush/field	no	yes	yes	no	earth, sand	uncovered adobe	thatch / palm leaf	muslim	zaghawa / bideyat / kob		usual resident	batha	rural		no education	co-spouse	male	45	no	100	100	100	100	100	cannot read at all
AF7	2	35	2460669	1394	1131	1364	769	30	30-34	month and year - information complete	completed	2	ever married sample	batha	urban		woman selected and interviewed	batha	urban	no education	piped to yard/plot	on premises	hanging toilet/latrine	yes	no	no	no	36	covered adobe	cement		arab		usual resident	batha	urban		no education	wife or husband	male	40	no	103	107	106	103	107	cannot read at all
CD6	2	23	676371	2013	1368	1978	939	35	35-39	month and year - information complete	completed	no calendar	all woman sample	gura	rural	not selected	woman selected and interviewed	gura	rural	primary	unprotected spring	25	pit latrine with slab	no	no	no	no	earth, sand	cane / palm / trunks	thatch / palm leaf	15	sara (ngambaye/sara madjin-gaye/mbaye)	countryside	usual resident	gura	rural	countryside	incomplete primary	wife or husband	male	46	no	100	100	100	100	100	able to read only parts of sentence
NG7	2	225	2726707	2018	1425	1998	1181	20	20-24	month and year - information complete	completed	2	all woman sample	batha	urban	not selected	woman not selected	batha	urban	higher	92	on premises	flush to piped sewer system	yes	no	yes	yes	cement	cement	metal	protestant	bidio / migami / kenga / danglat		usual resident	batha	urban		higher	son/daughter	male	34	no	100	100	100	100	100	able to read whole sentence
CD6	2	11	676371	2014	1369	1988	1062	25	25-29	month and year - information complete	completed	no calendar	all woman sample	gura	rural	selected	woman not selected	gura	rural	secondary	unprotected spring	29	pit latrine with slab	no	yes	no	no	earth, sand	dirt	thatch / palm leaf	11	peul / foulb / bodor	countryside	usual resident	gura	rural	countryside	incomplete secondary	head	female	25	no	100	100	100	100	100	able to read whole sentence
CD6	2	31	676371	2013	1368	1967	813	46	45-49	month and year - information complete	completed	no calendar	all woman sample	gura	rural	not selected	woman selected and interviewed	gura	rural	primary	unprotected spring	40	pit latrine with slab	no	yes	no	no	earth, sand	dirt	thatch / palm leaf	11	peul / foulb / bodor	countryside	usual resident	gura	rural	countryside	complete primary	wife or husband	male	53	no	100	100	100	100	100	cannot read at all
GN7	2	57	864431	2018	1421	1989	1069	29	25-29	month and year - information complete	completed	2	all woman sample	lac	rural	not selected		lac	rural	no education	tube well or borehole	60	pit latrine without slab/open pit	no	no	no	no	dung	bricks	thatch / palm leaf	catholic	arab	town	usual resident	lac	rural	town	no education	wife or husband	male	42		100	100	100	100	100	cannot read at all
LS6	2	117	621738	2014	1377	1990	1089	24	20-24	month and year - information complete	completed	2	all woman sample	lac	rural	not selected		lac	rural	primary	unprotected well	15	no facility/bush/field	no	no	no	no	earth, sand	bamboo with mud	no roof	7			usual resident	lac	rural		incomplete primary	wife or husband	male	39	no	100	100	100	100	100	able to read whole sentence
NG7	2	147	2726707	2018	1425	1993	1125	25	25-29	month and year - information complete	completed	2	all woman sample	batha	urban	selected	woman selected and interviewed	batha	urban	secondary	92	on premises	flush to piped sewer system	yes	no	yes	no	cement	cement	metal	protestant	bidio / migami / kenga / danglat		usual resident	batha	urban		complete secondary	wife or husband	male	30	no	100	100	100	100	100	able to read whole sentence
AF7	2	55	2460669	1394	1131	1369	830	25	25-29	year and age - month imputed	completed	2	ever married sample	batha	urban		woman selected and interviewed	batha	urban	no education	14	5	hanging toilet/latrine	yes	no	no	no	36	covered adobe	cement		gorane		usual resident	batha	urban		no education	wife or husband	male	27	no	113	118	120	110	125	cannot read at all
GN7	2	30	864431	2018	1421	1992	1109	26	25-29	month and year - information complete	completed	2	all woman sample	lac	rural	selected		lac	rural	no education	unprotected well	25	pit latrine without slab/open pit	yes	no	yes	no	dung	dirt	thatch / palm leaf	catholic	arab	town	usual resident	lac	rural	town	no education	wife or husband	male	78		100	100	100	100	100	cannot read at all
CD6	2	3	676371	2014	1369	1978	946	35	35-39	month and year - information complete	completed	no calendar	all woman sample	gura	rural	not selected	woman selected and interviewed	gura	rural	secondary	unprotected spring	20	pit latrine with slab	no	no	no	no	earth, sand	uncovered adobe	thatch / palm leaf	11	sara (ngambaye/sara madjin-gaye/mbaye)	countryside	usual resident	gura	rural	countryside	incomplete secondary	wife or husband	male	48	no	100	100	100	100	100	able to read whole sentence
BJ7	2	42	1078131	2018	1417	1984	1009	34	30-34	month and year - information complete	completed	2	all woman sample	batha	rural	selected	woman not selected	batha	rural	no education	unprotected well	20	no facility/bush/field	no	yes	yes	no	earth, sand	uncovered adobe	thatch / palm leaf	muslim	zaghawa / bideyat / kob		usual resident	batha	rural		no education	wife or husband	male	40	no	100	100	100	100	100	cannot read at all
NG7	2	245	2726707	2018	1425	1990	1090	27	25-29	month and year - information complete	completed	2	all woman sample	batha	urban	not selected	woman not selected	batha	urban	higher	tube well or borehole	6	flush to piped sewer system	yes	no	yes	no	cement	cement	metal	protestant	bidio / migami / kenga / danglat		usual resident	batha	urban		higher	wife or husband	male	40	no	100	100	100	100	100	able to read whole sentence
BJ7	2	2	1078131	2018	1417	1998	1177	20	20-24	month and year - information complete	completed	2	all woman sample	batha	rural	not selected	woman not selected	batha	rural	no education	unprotected well	10	no facility/bush/field	no	no	yes	no	carpet	bricks	metal	muslim	arab		usual resident	batha	rural		no education	son/daughter-in-law	female	58	no	100	100	100	100	100	cannot read at all
NG7	2	156	2726707	2018	1425	1991	1097	27	25-29	month and year - information complete	completed	2	all woman sample	batha	urban	not selected	woman not selected	batha	urban	higher	92	on premises	flush to piped sewer system	yes	no	no	no	cement	cement	metal	protestant	bidio / migami / kenga / danglat		usual resident	batha	urban		higher	wife or husband	male	39	no	100	100	100	100	100	able to read whole sentence
LB7	2	47	766457	2020	1441	2004	1259	15	15-19	month and year - information complete	completed	2	all woman sample	chari baguirmi	rural	selected	woman selected and interviewed	chari baguirmi	rural	primary	tube well or borehole	10	pit latrine with slab	no	no	yes	no	earth, sand	bamboo with mud	thatch / palm leaf	catholic			usual resident	chari baguirmi	rural		incomplete primary	grandchild	male	63	no	100	100	100	100	100	able to read only parts of sentence
LB7	2	57	766457	2020	1441	1974	891	45	45-49	month and year - information complete	completed	2	all woman sample	chari baguirmi	rural	selected	woman selected and interviewed	chari baguirmi	rural	no education	tube well or borehole	5	no facility/bush/field	no	no	yes	no	carpet	cement blocks	metal	catholic			usual resident	chari baguirmi	rural		no education	head	female	45	no	100	100	100	100	100	cannot read at all
NG7	2	98	2726707	2018	1425	1983	1005	35	35-39	month and year - information complete	completed	2	all woman sample	batha	urban	not selected	woman not selected	batha	urban	higher	92	on premises	flush to piped sewer system	yes	no	no	no	cement	cement	metal	catholic	bidio / migami / kenga / danglat		usual resident	batha	urban		higher	head	female	34	no	100	100	100	100	100	able to read whole sentence
GN7	2	34	864431	2018	1421	1978	941	40	40-44	month and year - information complete	completed	2	all woman sample	lac	rural	selected		lac	rural	no education	unprotected spring	20	pit latrine without slab/open pit	no	no	no	no	dung	bricks	metal	catholic	arab	town	usual resident	lac	rural	town	no education	son/daughter-in-law	male	67		100	100	100	100	100	cannot read at all
AF7	2	108	2460669	1394	1131	1354	649	40	40-44	year and age - month imputed	completed	2	ever married sample	batha	urban		woman not selected	batha	urban	no education	piped into dwelling	on premises	hanging toilet/latrine	yes	no	no	no	36	stone with mud	wood planks		gorane		usual resident	batha	urban		no education	wife or husband	male	50	no	100	101	100	100	100	cannot read at all
GN7	2	100	864431	2018	1421	1993	1124	24	20-24	month and year - information complete	completed	2	all woman sample	lac	rural	not selected		lac	rural	no education	river/dam/lake/ponds/stream/canal/irrigation channel	60	no facility/bush/field	no	no	no	no	dung	bricks	thatch / palm leaf	catholic	arab	town	usual resident	lac	rural	town	no education	son/daughter	male	72		100	100	100	100	100	cannot read at all
LB7	2	297	766457	2020	1441	2000	1201	20	20-24	month and year - information complete	completed	2	all woman sample	chari baguirmi	rural	not selected	woman not selected	chari baguirmi	rural	no education	tube well or borehole	5	ventilated improved pit latrine (vip)	yes	no	no	no	carpet	stone with lime / cement	metal	catholic			usual resident	chari baguirmi	rural		no education	wife or husband	male	34	no	100	100	100	100	100	cannot read at all
CD6	2	8	676371	2013	1368	1973	887	40	40-44	month and year - information complete	completed	no calendar	all woman sample	gura	rural	selected	woman not selected	gura	rural	primary	unprotected spring	30	pit latrine with slab	no	no	no	no	earth, sand	uncovered adobe	thatch / palm leaf	12	peul / foulb / bodor	countryside	usual resident	gura	rural	countryside	incomplete primary	head	female	40	no	100	100	100	100	100	able to read only parts of sentence
CD6	2	8	676371	2013	1368	1997	1168	16	15-19	month and year - information complete	completed	no calendar	all woman sample	gura	rural	selected	woman not selected	gura	rural	secondary	unprotected spring	30	pit latrine with slab	no	no	no	no	earth, sand	uncovered adobe	thatch / palm leaf	12	peul / foulb / bodor	countryside	usual resident	gura	rural	countryside	incomplete secondary	son/daughter	female	40	no	100	100	100	100	100	able to read whole sentence
LB7	2	336	766457	2020	1441	1990	1084	29	25-29	month and year - information complete	completed	2	all woman sample	chari baguirmi	rural	selected	woman selected and interviewed	chari baguirmi	rural	no education	tube well or borehole	10	ventilated improved pit latrine (vip)	no	no	no	no	earth, sand	bamboo with mud	metal	animist			usual resident	chari baguirmi	rural		no education	wife or husband	male	41	no	100	100	100	100	100	cannot read at all
AF7	2	50	2460669	1394	1131	1372	866	22	20-24	year and age - month imputed	completed	2	ever married sample	batha	urban		woman not selected	batha	urban	no education	piped to yard/plot	on premises	hanging toilet/latrine	yes	no	no	yes	wood planks	bricks	thatch / palm leaf		arab		usual resident	batha	urban		no education	son/daughter-in-law	male	48	no	141	161	161	126	161	cannot read at all
BJ7	2	128	1078131	2018	1417	1997	1165	21	20-24	month and year - information complete	completed	2	all woman sample	batha	rural	not selected	woman not selected	batha	rural	no education	unprotected well	on premises	no facility/bush/field	no	yes	yes	no	carpet	dirt	metal	muslim	zaghawa / bideyat / kob		usual resident	batha	rural		no education	son/daughter	male	50	no	100	100	100	100	100	cannot read at all
NG7	2	225	2726707	2018	1425	1982	990	36	35-39	month and year - information complete	completed	2	all woman sample	batha	urban	not selected	woman not selected	batha	urban	higher	92	on premises	flush to piped sewer system	yes	no	yes	yes	cement	cement	metal	protestant	bidio / migami / kenga / danglat		usual resident	batha	urban		higher	wife or husband	male	34	no	100	100	100	100	100	able to read whole sentence
CD6	2	30	676371	2014	1369	1985	1025	28	25-29	month and year - information complete	completed	no calendar	all woman sample	gura	rural	selected	woman not selected	gura	rural	secondary	unprotected spring	30	pit latrine with slab	no	yes	no	no	earth, sand	dirt	thatch / palm leaf	14	peul / foulb / bodor	countryside	usual resident	gura	rural	countryside	incomplete secondary	wife or husband	male	33	no	100	100	100	100	100	able to read whole sentence
TD6	2	28	1326713	2014	1380	1989	1075	25	25-29	year and age - month imputed	completed		all woman sample	ouadda	urban	not selected	woman selected and interviewed	ouadda	urban	no education	public tap/standpipe	30	pit latrine with slab	no	no	no	yes	earth, sand	bricks	metal	muslim	ouada / maba / massalit / mimi		usual resident	ouadda	urban		no education	wife or husband	male	35	no	100	100	100	100	100	cannot read at all
AF7	2	123	2460669	1394	1131	1358	698	36	35-39	year and age - month imputed	completed	2	ever married sample	batha	urban		woman selected and interviewed	batha	urban	primary	14	10	hanging toilet/latrine	yes	no	no	no	36	stone with mud	wood planks		arab		usual resident	batha	urban		incomplete primary	wife or husband	male	40	no	101	102	100	100	101	able to read only parts of sentence
NG7	2	284	2726707	2018	1425	1992	1111	26	25-29	month and year - information complete	completed	2	all woman sample	batha	urban	not selected	woman not selected	batha	urban	higher	protected well	4	flush to piped sewer system	yes	no	no	no	cement	cement	cement	catholic	bidio / migami / kenga / danglat		usual resident	batha	urban		higher	son/daughter	male	68	no	100	100	100	100	100	able to read whole sentence
KE8	2	43	1302618	2022	1468	1997	1172	24	20-24	month and year - information complete	completed	2	all woman sample	batha	urban	not selected	woman not selected	batha	urban	secondary	cart with small tank	20	flush to piped sewer system	yes	no	no	no	35	cement	metal	animist	baguirmi / barma		usual resident	batha	urban		complete secondary	head	female	24	no	100	100	100	100	100	able to read whole sentence
CD6	2	9	676371	2013	1368	1994	1133	19	15-19	month and year - information complete	completed	no calendar	all woman sample	gura	rural	selected	woman not selected	gura	rural	secondary	unprotected spring	30	pit latrine with slab	no	no	no	no	earth, sand	cane / palm / trunks	thatch / palm leaf	11	peul / foulb / bodor	countryside	usual resident	gura	rural	countryside	incomplete secondary	son/daughter	male	49	no	100	100	100	100	100	able to read whole sentence
BJ7	2	2	1078131	2018	1417	2000	1201	18	15-19	month and year - information complete	completed	2	all woman sample	batha	rural	not selected	woman not selected	batha	rural	no education	unprotected well	10	no facility/bush/field	no	no	yes	no	carpet	bricks	metal	muslim	arab		usual resident	batha	rural		no education	son/daughter	female	58	no	100	100	100	100	100	cannot read at all
BJ7	2	88	1078131	2018	1417	1972	865	46	45-49	month and year - information complete	completed	2	all woman sample	batha	rural	selected	woman selected and interviewed	batha	rural	no education	unprotected well	25	pit latrine without slab/open pit	yes	yes	yes	no	earth, sand	cement	metal	muslim	arab		usual resident	batha	rural		no education	co-spouse	male	51	no	100	100	100	100	100	cannot read at all
BJ7	2	76	1078131	2018	1417	1994	1129	24	20-24	month and year - information complete	completed	2	all woman sample	batha	rural	selected	woman not selected	batha	rural	no education	unprotected well	25	pit latrine without slab/open pit	yes	yes	yes	no	carpet	cement	metal	muslim	zaghawa / bideyat / kob		usual resident	batha	rural		no education	son/daughter-in-law	male	55	no	100	100	100	100	100	cannot read at all
NG7	2	196	2726707	2018	1425	1997	1166	21	20-24	month and year - information complete	completed	2	all woman sample	batha	urban	not selected	woman not selected	batha	urban	secondary	92	on premises	flush to pit latrine	yes	no	no	no	35	cement	metal	protestant	bidio / migami / kenga / danglat		usual resident	batha	urban		complete secondary	wife or husband	male	37	no	100	100	100	100	100	able to read whole sentence
BJ7	2	134	1078131	2018	1417	1998	1177	20	20-24	month and year - information complete	completed	2	all woman sample	batha	rural	selected	woman not selected	batha	rural	no education	unprotected well	10	no facility/bush/field	yes	yes	yes	yes	earth, sand	dirt	metal	muslim	arab		usual resident	batha	rural		no education	other relative	male	35	no	100	100	100	100	100	cannot read at all
NG7	2	274	2726707	2018	1425	2000	1208	18	15-19	month and year - information complete	completed	2	all woman sample	batha	urban	not selected	woman not selected	batha	urban	secondary	protected well	9	flush to piped sewer system	no	no	yes	no	carpet	bamboo with mud	thatch / palm leaf	protestant	bidio / migami / kenga / danglat		usual resident	batha	urban		complete secondary	son/daughter	male	57	no	100	100	100	100	100	able to read whole sentence
BJ7	2	122	1078131	2018	1417	2002	1225	16	15-19	month and year - information complete	completed	2	all woman sample	batha	rural	selected	woman selected and interviewed	batha	rural	no education	unprotected well	25	no facility/bush/field	yes	yes	yes	no	earth, sand	bamboo with mud	metal	muslim	arab		usual resident	batha	rural		no education	son/daughter	male	52	no	100	100	100	100	100	cannot read at all
GN7	2	4	864431	2018	1421	1993	1120	25	25-29	month and year - information complete	completed	2	all woman sample	lac	rural	selected		lac	rural	no education	unprotected spring	60	no facility/bush/field	no	no	no	no	dung	bricks	thatch / palm leaf	catholic	arab	town	usual resident	lac	rural	town	no education	son/daughter-in-law	male	75		100	100	100	100	100	cannot read at all
BJ7	2	19	1078131	2018	1417	1982	985	36	35-39	month and year - information complete	completed	2	all woman sample	batha	rural	selected	woman selected and interviewed	batha	rural	no education	unprotected well	10	no facility/bush/field	no	yes	no	no	earth, sand	cement	metal	muslim	zaghawa / bideyat / kob		usual resident	batha	rural		no education	wife or husband	male	74	no	100	100	100	100	100	cannot read at all
LB7	2	329	766457	2020	1441	1985	1031	34	30-34	month and year - information complete	completed	2	all woman sample	chari baguirmi	rural	not selected	woman not selected	chari baguirmi	rural	no education	tube well or borehole	5	pit latrine with slab	no	no	no	no	earth, sand	bamboo with mud	thatch / palm leaf	catholic			usual resident	chari baguirmi	rural		no education	wife or husband	male	38	no	100	100	100	100	100	cannot read at all
BJ7	2	76	1078131	2018	1418	1992	1107	25	25-29	month and year - information complete	completed	2	all woman sample	batha	rural	selected	woman not selected	batha	rural	no education	unprotected well	25	pit latrine without slab/open pit	yes	yes	yes	no	carpet	cement	metal	muslim	zaghawa / bideyat / kob		usual resident	batha	rural		no education	son/daughter-in-law	male	55	no	100	100	100	100	100	cannot read at all
LB7	2	173	766457	2020	1441	2005	1261	15	15-19	month and year - information complete	completed	2	all woman sample	chari baguirmi	rural	selected	woman selected and interviewed	chari baguirmi	rural	primary	tube well or borehole	15	no facility/bush/field	no	no	yes	no	earth, sand	14	metal	catholic			usual resident	chari baguirmi	rural		incomplete primary	grandchild	male	70	no	100	100	100	100	100	cannot read at all
NG7	2	235	2726707	2018	1425	2003	1238	15	15-19	month and year - information complete	completed	2	all woman sample	batha	urban	selected	woman not selected	batha	urban	secondary	protected well	20	flush to septic tank	yes	no	no	yes	carpet	cement blocks	metal	catholic	bidio / migami / kenga / danglat		usual resident	batha	urban		incomplete secondary	son/daughter	male	46	no	100	100	100	100	100	able to read whole sentence
BJ7	2	30	1078131	2018	1417	1991	1093	27	25-29	month and year - information complete	completed	2	all woman sample	batha	rural	selected	woman not selected	batha	rural	no education	unprotected well	15	no facility/bush/field	no	yes	yes	no	earth, sand	bamboo with mud	metal	muslim	zaghawa / bideyat / kob		usual resident	batha	rural		no education	son/daughter-in-law	male	63	no	100	100	100	100	100	cannot read at all
BJ7	3	2	582692	2018	1417	1996	1153	22	20-24	month and year - information complete	completed	2	all woman sample	batha	rural	not selected	woman not selected	batha	rural	no education	unprotected well	10	pit latrine without slab/open pit	no	yes	yes	no	earth, sand	uncovered adobe	metal	protestant	arab		usual resident	batha	rural		no education	other relative	male	41	no	100	100	100	100	100	cannot read at all
NG7	3	51	1283143	2018	1425	1991	1101	27	25-29	month and year - information complete	completed	2	all woman sample	batha	urban	not selected	woman not selected	batha	urban	higher	92	5	flush to pit latrine	yes	no	yes	no	cement	cement blocks	36	catholic	bidio / migami / kenga / danglat		usual resident	batha	urban		higher	wife or husband	male	37	no	100	100	100	100	100	able to read whole sentence
AF7	3	8	4149021	1394	1131	1368	818	26	25-29	month and year - information complete	completed	2	ever married sample	batha	urban		woman selected and interviewed	batha	urban	higher	piped into dwelling	on premises	flush to piped sewer system	yes	no	no	no	carpet	cement	cement		baguirmi / barma		usual resident	batha	urban		higher	wife or husband	male	30	no	111	122	128	170	128	able to read whole sentence
BJ7	3	2	582692	2018	1417	1983	997	35	35-39	month and year - information complete	completed	2	all woman sample	batha	rural	not selected	woman not selected	batha	rural	no education	unprotected well	10	pit latrine without slab/open pit	no	yes	yes	no	earth, sand	uncovered adobe	metal	muslim	arab		usual resident	batha	rural		no education	co-spouse	male	41	no	100	100	100	100	100	cannot read at all
CD6	3	7	1293010	2013	1364	1996	1153	17	15-19	month and year - information complete	completed	no calendar	all woman sample	batha	urban	not selected	woman selected and interviewed	batha	urban	secondary	piped to yard/plot	on premises	pit latrine with slab	yes	no	no	no	carpet	cement blocks	metal	15	marba / ll / mesm	capital, large city	usual resident	batha	urban	capital, large city	incomplete secondary	son/daughter	female	54	no	100	100	100	100	100	able to read whole sentence
CD6	3	1	1293010	2013	1364	1985	1022	28	25-29	month and year - information complete	completed	no calendar	all woman sample	batha	urban	selected	woman not selected	batha	urban	secondary	14	10	flush to septic tank	yes	no	no	no	carpet	cement blocks	metal	15	toupouri / kra	capital, large city	usual resident	batha	urban	capital, large city	complete secondary	wife or husband	male	33	no	100	100	100	100	100	able to read whole sentence
NG7	3	62	1283143	2018	1425	1991	1093	27	25-29	month and year - information complete	completed	2	all woman sample	batha	urban	selected	woman selected and interviewed	batha	urban	higher	92	10	flush to pit latrine	yes	no	yes	no	carpet	cement blocks	metal	protestant	bidio / migami / kenga / danglat		usual resident	batha	urban		higher	brother/sister	male	36	no	100	100	100	100	100	able to read whole sentence
GN7	3	79	1096066	2018	1420	1992	1108	26	25-29	month and year - information complete	completed	2	all woman sample	logone occidental	rural	not selected		logone occidental	rural	no education	tube well or borehole	don't know	pit latrine with slab	no	no	no	no	carpet	bricks	metal	protestant	ouada / maba / massalit / mimi	town	usual resident	logone occidental	rural	town	no education	son/daughter	male	54		100	100	100	100	100	cannot read at all
CD6	3	13	1293010	2013	1364	1988	1059	25	25-29	month and year - information complete	completed	no calendar	all woman sample	batha	urban	selected	woman not selected	batha	urban	secondary	piped to yard/plot	on premises	flush to pit latrine	yes	no	no	no	carpet	cement blocks	metal	15	massa / mousseye / mousgoume	capital, large city	usual resident	batha	urban	capital, large city	complete secondary	brother/sister	male	40	no	100	100	100	100	100	able to read whole sentence
NG7	3	9	1283143	2018	1425	1991	1094	27	25-29	month and year - information complete	completed	2	all woman sample	batha	urban	selected	woman selected and interviewed	batha	urban	higher	14	on premises	flush to piped sewer system	yes	no	no	yes	cement	cement	metal	protestant	bidio / migami / kenga / danglat		usual resident	batha	urban		higher	son/daughter-in-law	male	66	no	100	100	100	100	100	able to read whole sentence
KE8	3	8	896156	2022	1469	2007	1288	15	15-19	month and year - information complete	completed	2	all woman sample	batha	urban	not selected	woman not selected	batha	urban	primary	cart with small tank	don't know	pit latrine with slab	yes	yes	no	no	carpet	cement	metal	7	massa / mousseye / mousgoume		usual resident	batha	urban		incomplete primary	other relative	female	34	no	100	100	100	100	100	able to read whole sentence
AF7	3	22	4149021	1394	1131	1354	650	40	40-44	month and year - information complete	completed	2	ever married sample	batha	urban		woman selected, but privacy not possible	batha	urban	higher	protected well	on premises	flush to piped sewer system	yes	no	no	yes	carpet	stone with lime / cement	palm / bamboo		gorane		usual resident	batha	urban		higher	wife or husband	male	45	no	100	100	100	100	100	able to read whole sentence
NG7	3	18	1283143	2018	1425	1988	1058	30	30-34	month and year - information complete	completed	2	all woman sample	batha	urban	not selected	woman not selected	batha	urban	higher	92	on premises	flush to piped sewer system	yes	no	no	no	cement	cement	metal	catholic	bidio / migami / kenga / danglat		usual resident	batha	urban		higher	head	female	30	no	100	100	100	100	100	able to read whole sentence
CD6	3	32	1293010	2013	1364	1986	1043	26	25-29	month and year - information complete	completed	no calendar	all woman sample	batha	urban	selected	woman not selected	batha	urban	secondary	piped to yard/plot	on premises	pit latrine with slab	yes	no	no	no	carpet	cement blocks	metal	15	massa / mousseye / mousgoume	capital, large city	usual resident	batha	urban	capital, large city	complete secondary	wife or husband	male	35	no	100	100	100	100	100	able to read whole sentence
NG7	3	20	1283143	2018	1425	1990	1089	28	25-29	month and year - information complete	completed	2	all woman sample	batha	urban	not selected	woman not selected	batha	urban	higher	tube well or borehole	4	flush to piped sewer system	yes	no	no	yes	cement	cement	metal	protestant	bidio / migami / kenga / danglat		usual resident	batha	urban		higher	wife or husband	male	36	no	100	100	100	100	100	able to read whole sentence
CD6	3	8	1293010	2013	1364	1973	885	39	35-39	month and year - information complete	completed	no calendar	all woman sample	batha	urban	not selected	woman selected and interviewed	batha	urban	secondary	piped to yard/plot	on premises	pit latrine with slab	yes	no	no	yes	carpet	cement blocks	metal	15	marba / ll / mesm	capital, large city	usual resident	batha	urban	capital, large city	complete secondary	wife or husband	male	47	no	100	100	100	100	100	able to read whole sentence
BJ7	3	13	582692	2018	1417	1993	1120	24	20-24	month and year - information complete	completed	2	all woman sample	batha	rural	selected	woman not selected	batha	rural	secondary	unprotected well	on premises	pit latrine without slab/open pit	no	yes	yes	no	earth, sand	bricks	metal	muslim	arab		usual resident	batha	rural		incomplete secondary	wife or husband	male	29	no	100	100	100	100	100	able to read whole sentence
GN7	3	8	1096066	2018	1420	1996	1156	22	20-24	month and year - information complete	completed	2	all woman sample	logone occidental	rural	not selected		logone occidental	rural	no education	tube well or borehole	don't know	pit latrine without slab/open pit	no	no	no	no	earth, sand	bricks	metal	protestant	ouada / maba / massalit / mimi	town	usual resident	logone occidental	rural	town	no education	son/daughter	male	58		100	100	100	100	100	cannot read at all
CD6	3	14	1293010	2013	1364	1985	1031	27	25-29	month and year - information complete	completed	no calendar	all woman sample	batha	urban	selected	woman not selected	batha	urban	higher	bottled water	3	flush to septic tank	yes	no	no	yes	cement	cement blocks	metal	15	massa / mousseye / mousgoume	capital, large city	usual resident	batha	urban	capital, large city	higher	other relative	male	41	no	100	100	100	100	100	able to read whole sentence
AF7	3	120	4149021	1394	1131	1356	673	38	35-39	month and year - information complete	completed	2	ever married sample	batha	urban		woman selected, but privacy not possible	batha	urban	higher	other	60	flush to piped sewer system	yes	no	yes	yes	carpet	cement	cement		arab		usual resident	batha	urban		higher	wife or husband	male	58	no	100	100	100	100	100	able to read whole sentence
GN7	3	3	1096066	2018	1420	2000	1204	18	15-19	month and year - information complete	completed	2	all woman sample	logone occidental	rural	selected		logone occidental	rural	no education	tube well or borehole	60	pit latrine with slab	yes	no	yes	no	earth, sand	covered adobe	metal	animist	ouada / maba / massalit / mimi	town	usual resident	logone occidental	rural	town	no education	son/daughter-in-law	male	70		100	100	100	100	100	cannot read at all
BJ7	3	2	582692	2018	1417	1998	1177	20	20-24	month and year - information complete	completed	2	all woman sample	batha	rural	not selected	woman not selected	batha	rural	no education	unprotected well	10	pit latrine without slab/open pit	no	yes	yes	no	earth, sand	uncovered adobe	metal	animist	arab		usual resident	batha	rural		no education	other relative	male	41	no	100	100	100	100	100	cannot read at all
BJ7	3	52	582692	2018	1417	1970	841	48	45-49	month and year - information complete	completed	2	all woman sample	batha	rural	selected	woman not selected	batha	rural	no education	unprotected well	10	no facility/bush/field	no	yes	yes	no	carpet	cement	metal	muslim	arab		usual resident	batha	rural		no education	parent	male	28	no	100	100	100	100	100	cannot read at all
LB7	3	251	749765	2019	1440	1994	1135	25	25-29	month and year - information complete	completed	2	all woman sample	borkou/tibesti	rural	selected	woman selected and interviewed	borkou/tibesti	rural	no education	tube well or borehole	on premises	flush to septic tank	no	no	no	no	carpet	stone with lime / cement	metal	catholic			usual resident	borkou/tibesi	rural		no education	wife or husband	male	31	no	100	100	100	100	100	cannot read at all
GN7	3	33	1096066	2018	1420	2001	1213	17	15-19	month and year - information complete	completed	2	all woman sample	logone occidental	rural	selected		logone occidental	rural	no education	14	10	pit latrine with slab	no	no	no	no	dung	stone with mud	metal	protestant	ouada / maba / massalit / mimi	town	usual resident	logone occidental	rural	town	no education	grandchild	female	65		100	100	100	100	100	cannot read at all
NG7	3	60	1283143	2018	1425	1969	836	49	45-49	month and year - information complete	completed	2	all woman sample	batha	urban	not selected	woman not selected	batha	urban	higher	tube well or borehole	on premises	flush to septic tank	yes	no	no	yes	cement	cement blocks	36	protestant	bidio / migami / kenga / danglat		usual resident	batha	urban		higher	wife or husband	male	58	no	100	100	100	100	100	able to read whole sentence
GN7	3	18	1096066	2018	1420	1983	1000	35	35-39	year and age - month imputed	completed	2	all woman sample	logone occidental	rural	not selected		logone occidental	rural	no education	rainwater	don't know	no facility/bush/field	no	no	no	no	carpet	bricks	metal	protestant	ouada / maba / massalit / mimi	town	usual resident	logone occidental	rural	town	no education	wife or husband	male	50		100	100	100	100	100	cannot read at all
BJ7	3	17	582692	2018	1417	1983	997	35	35-39	month and year - information complete	completed	2	all woman sample	batha	rural	selected	woman selected and interviewed	batha	rural	no education	unprotected well	20	pit latrine with slab	no	yes	no	no	carpet	cement	metal	muslim	arab		usual resident	batha	rural		no education	co-spouse	male	46	no	100	100	100	100	100	cannot read at all
GN7	3	43	1096066	2018	1420	1998	1179	20	20-24	year and age - month imputed	completed	2	all woman sample	logone occidental	rural	selected		logone occidental	rural	no education	unprotected well	5	no facility/bush/field	yes	no	no	no	earth, sand	bricks	metal	animist	ouada / maba / massalit / mimi	town	usual resident	logone occidental	rural	town	no education	wife or husband	male	30		100	100	100	100	100	cannot read at all
BJ7	3	21	582692	2018	1417	1995	1141	23	20-24	month and year - information complete	completed	2	all woman sample	batha	rural	selected	woman selected and interviewed	batha	rural	no education	unprotected well	10	pit latrine with slab	no	yes	yes	no	carpet	cement	metal	muslim	baguirmi / barma		usual resident	batha	rural		no education	son/daughter-in-law	male	41	no	100	100	100	100	100	cannot read at all
LB7	3	34	749765	2019	1440	1972	867	47	45-49	month and year - information complete	completed	2	all woman sample	borkou/tibesti	rural	not selected	woman not selected	borkou/tibesti	rural	no education	tube well or borehole	20	no facility/bush/field	no	no	no	no	carpet	stone with lime / cement	metal	catholic			usual resident	borkou/tibesi	rural		no education	wife or husband	male	48	no	100	100	100	100	100	cannot read at all
BJ7	3	2	582692	2018	1417	2001	1213	17	15-19	month and year - information complete	completed	2	all woman sample	batha	rural	not selected	woman not selected	batha	rural	primary	unprotected well	10	pit latrine without slab/open pit	no	yes	yes	no	earth, sand	uncovered adobe	metal	muslim	arab		usual resident	batha	rural		incomplete primary	son/daughter	male	41	no	100	100	100	100	100	able to read only parts of sentence
CD6	3	2	1293010	2013	1364	1995	1146	18	15-19	month and year - information complete	completed	no calendar	all woman sample	batha	urban	selected	woman not selected	batha	urban	secondary	piped into dwelling	on premises	pit latrine with slab	yes	no	no	no	carpet	cement blocks	metal	11	massa / mousseye / mousgoume	capital, large city	usual resident	batha	urban	capital, large city	incomplete secondary	son/daughter	male	65	no	100	100	100	100	100	able to read whole sentence
BJ7	3	2	582692	2018	1417	2002	1225	16	15-19	month and year - information complete	completed	2	all woman sample	batha	rural	not selected	woman not selected	batha	rural	no education	unprotected well	10	pit latrine without slab/open pit	no	yes	yes	no	earth, sand	uncovered adobe	metal	protestant	arab		usual resident	batha	rural		no education	son/daughter	male	41	no	100	100	100	100	100	cannot read at all
CD6	3	26	1293010	2013	1364	1995	1149	17	15-19	month and year - information complete	completed	no calendar	all woman sample	batha	urban	not selected	woman selected and interviewed	batha	urban	primary	14	2	flush to septic tank	yes	no	no	no	carpet	bricks	metal	11	toupouri / kra	capital, large city	usual resident	batha	urban	capital, large city	complete primary	grandchild	female	68	no	100	100	100	100	100	cannot read at all
BJ7	3	39	582692	2018	1417	1988	1057	30	30-34	month and year - information complete	completed	2	all woman sample	batha	rural	selected	woman selected and interviewed	batha	rural	no education	unprotected well	45	no facility/bush/field	no	no	yes	no	carpet	cement	metal	muslim	zaghawa / bideyat / kob		usual resident	batha	rural		no education	wife or husband	male	38	no	100	100	100	100	100	cannot read at all
BJ7	3	2	582692	2018	1417	1983	997	35	35-39	month and year - information complete	completed	2	all woman sample	batha	rural	not selected	woman not selected	batha	rural	no education	unprotected well	10	pit latrine without slab/open pit	no	yes	yes	no	earth, sand	uncovered adobe	metal	protestant	arab		usual resident	batha	rural		no education	wife or husband	male	41	no	100	100	100	100	100	cannot read at all
CD6	3	17	1293010	2013	1364	1970	847	43	40-44	month and year - information complete	completed	no calendar	all woman sample	batha	urban	not selected	woman not selected	batha	urban	secondary	14	5	flush to septic tank	yes	no	no	no	cement	cement blocks	metal	15	marba / ll / mesm	capital, large city	usual resident	batha	urban	capital, large city	complete secondary	wife or husband	male	50	no	100	100	100	100	100	able to read whole sentence
AF7	3	120	4149021	1394	1131	1374	890	20	20-24	month and year - information complete	completed	2	ever married sample	batha	urban		woman not selected	batha	urban	no education	other	60	flush to piped sewer system	yes	no	yes	yes	carpet	cement	cement		gorane		usual resident	batha	urban		no education	son/daughter-in-law	male	58	no	180	233	257	277	230	cannot read at all
NG7	3	22	1283143	2018	1425	1975	909	43	40-44	month and year - information complete	completed	2	all woman sample	batha	urban	selected	woman not selected	batha	urban	secondary	tube well or borehole	5	flush to piped sewer system	yes	no	yes	no	35	cement	metal	catholic	bidio / migami / kenga / danglat		usual resident	batha	urban		incomplete secondary	head	female	43	no	100	100	100	100	100	able to read only parts of sentence
LS6	3	36	2648837	2014	1377	1986	1038	28	25-29	month and year - information complete	completed	2	all woman sample	gura	urban	not selected		gura	urban	higher	piped into dwelling	on premises	pit latrine with slab	yes	no	no	yes	ceramic tiles	cement	metal	protestant			usual resident	gura	urban		higher	wife or husband	male	28	no	100	100	100	100	100	able to read whole sentence
LS6	3	129	2648837	2014	1378	1985	1032	28	25-29	month and year - information complete	completed	2	all woman sample	gura	urban	selected		gura	urban	higher	piped to yard/plot	on premises	pit latrine with slab	yes	no	no	no	35	cement	metal	7			usual resident	gura	urban		higher	son/daughter	female	50	no	100	100	100	100	100	able to read whole sentence
LS6	3	132	2648837	2014	1377	1983	1006	30	30-34	month and year - information complete	completed	2	all woman sample	gura	urban	selected		gura	urban	primary	14	9	pit latrine with slab	no	no	no	no	carpet	bricks	metal	catholic			usual resident	gura	urban		complete primary	head	female	30	no	100	100	100	100	100	able to read whole sentence
CD6	3	16	1293010	2013	1364	1993	1119	20	20-24	month and year - information complete	completed	no calendar	all woman sample	batha	urban	selected	woman not selected	batha	urban	secondary	not a dejure resident	not a dejure resident	not a dejure resident	not a dejure resident	not a dejure resident	not a dejure resident	not a dejure resident	not a dejure resident	not a dejure resident	not a dejure resident	11	marba / ll / mesm	capital, large city	visitor	not dejure resident	not a dejure resident	not a dejure resident	complete secondary	parent-in-law	male	39	not a dejure resident	100	100	100	100	100	able to read whole sentence
CD6	3	5	1293010	2013	1364	1997	1168	16	15-19	month and year - information complete	completed	no calendar	all woman sample	batha	urban	not selected	woman not selected	batha	urban	secondary	piped to yard/plot	on premises	flush to septic tank	yes	yes	no	no	carpet	cement blocks	metal	15	marba / ll / mesm	capital, large city	usual resident	batha	urban	capital, large city	incomplete secondary	son/daughter	female	51	no	100	100	100	100	100	able to read whole sentence
TD6	3	1	115881	2014	1380	1989	1078	25	25-29	month and year - information complete	completed		all woman sample	borkou/tibesti	rural	not selected	woman selected and interviewed	borkou/tibesti	rural	no education	not a dejure resident	not a dejure resident	not a dejure resident	not a dejure resident	not a dejure resident	not a dejure resident	not a dejure resident	not a dejure resident	not a dejure resident	not a dejure resident	muslim	gorane		visitor	not dejure resident	not a dejure resident		no education	son/daughter	male	70	not a dejure resident	100	100	100	100	100	cannot read at all
LS6	3	122	2648837	2014	1377	1978	942	36	35-39	month and year - information complete	completed	2	all woman sample	gura	urban	not selected		gura	urban	secondary	piped to yard/plot	on premises	pit latrine with slab	yes	no	no	no	cement	cement	ceramic tiles	catholic			usual resident	gura	urban		complete secondary	son/daughter	male	60	no	100	100	100	100	100	able to read whole sentence
LS6	3	29	2648837	2014	1377	1979	952	35	35-39	month and year - information complete	completed	2	all woman sample	gura	urban	not selected		gura	urban	secondary	14	5	pit latrine with slab	no	no	no	no	carpet	bricks	metal	animist			usual resident	gura	urban		incomplete secondary	head	female	34	no	100	100	100	100	100	able to read whole sentence
NG7	3	57	1283143	2018	1425	1989	1077	29	25-29	month and year - information complete	completed	2	all woman sample	batha	urban	not selected	woman not selected	batha	urban	higher	tube well or borehole	on premises	flush to septic tank	yes	no	yes	no	carpet	cement blocks	metal	catholic	bidio / migami / kenga / danglat		usual resident	batha	urban		higher	wife or husband	male	36	no	100	100	100	100	100	able to read whole sentence
LS6	3	9	2648837	2014	1377	1982	993	32	30-34	month and year - information complete	completed	2	all woman sample	gura	urban	not selected		gura	urban	secondary	piped to yard/plot	on premises	pit latrine with slab	yes	no	no	no	carpet	bricks	metal	7			usual resident	gura	urban		incomplete secondary	head	female	30	no	100	100	100	100	100	able to read whole sentence
CD6	3	23	1293010	2013	1364	1994	1137	18	15-19	month and year - information complete	completed	no calendar	all woman sample	batha	urban	not selected	woman not selected	batha	urban	secondary	piped to yard/plot	on premises	pit latrine with slab	yes	no	no	no	carpet	cement blocks	metal	11	massa / mousseye / mousgoume	capital, large city	usual resident	batha	urban	capital, large city	complete secondary	son/daughter	female	45	no	100	100	100	100	100	able to read whole sentence
CD6	3	6	1293010	2013	1364	1979	959	33	30-34	month and year - information complete	completed	no calendar	all woman sample	batha	urban	selected	woman not selected	batha	urban	secondary	piped to yard/plot	on premises	pit latrine with slab	yes	no	no	no	carpet	cement blocks	metal	11	massa / mousseye / mousgoume	capital, large city	usual resident	batha	urban	capital, large city	incomplete secondary	wife or husband	male	43	no	100	100	100	100	100	able to read whole sentence
CD6	3	29	1293010	2013	1364	1987	1056	25	25-29	month and year - information complete	completed	no calendar	all woman sample	batha	urban	selected	woman not selected	batha	urban	secondary	not a dejure resident	not a dejure resident	not a dejure resident	not a dejure resident	not a dejure resident	not a dejure resident	not a dejure resident	not a dejure resident	not a dejure resident	not a dejure resident	15	sara (ngambaye/sara madjin-gaye/mbaye)	capital, large city	visitor	not dejure resident	not a dejure resident	not a dejure resident	incomplete secondary	other relative	male	46	not a dejure resident	100	100	100	100	100	able to read whole sentence
BJ7	3	13	582692	2018	1417	1989	1069	29	25-29	month and year - information complete	completed	2	all woman sample	batha	rural	selected	woman selected and interviewed	batha	rural	no education	unprotected well	on premises	pit latrine without slab/open pit	no	yes	yes	no	earth, sand	bricks	metal	muslim	arab		usual resident	batha	rural		no education	co-spouse	male	29	no	100	100	100	100	100	cannot read at all
LS6	3	88	2648837	2014	1378	1978	943	36	35-39	month and year - information complete	completed	2	all woman sample	gura	urban	not selected		gura	urban	primary	piped to yard/plot	on premises	pit latrine with slab	yes	no	no	no	cement	cement	metal	7			usual resident	gura	urban		complete primary	wife or husband	male	39	no	100	100	100	100	100	able to read whole sentence
LB7	3	96	749765	2019	1440	1973	883	46	45-49	month and year - information complete	completed	2	all woman sample	borkou/tibesti	rural	not selected	woman not selected	borkou/tibesti	rural	no education	tube well or borehole	on premises	flush to septic tank	no	no	no	no	carpet	stone with lime / cement	metal	catholic			usual resident	borkou/tibesi	rural		no education	wife or husband	male	56	no	100	100	100	100	100	cannot read at all
CD6	3	34	1293010	2013	1364	1998	1182	15	15-19	month and year - information complete	completed	no calendar	all woman sample	batha	urban	selected	woman not selected	batha	urban	secondary	piped to yard/plot	on premises	flush to septic tank	yes	no	no	no	carpet	cement blocks	metal	15	marba / ll / mesm	capital, large city	usual resident	batha	urban	capital, large city	incomplete secondary	son/daughter	male	61	no	100	100	100	100	100	able to read whole sentence
KE8	3	21	896156	2022	1469	1992	1114	29	25-29	month and year - information complete	completed	2	all woman sample	batha	urban	not selected	woman selected, but privacy not possible	batha	urban	secondary	other	0	flush to pit latrine	yes	no	no	no	carpet	cement	cardboard	muslim	baguirmi / barma		usual resident	batha	urban		complete secondary	wife or husband	male	32	no	100	100	100	100	100	able to read whole sentence
LS6	3	88	2648837	2014	1377	1996	1154	18	15-19	month and year - information complete	completed	2	all woman sample	gura	urban	not selected		gura	urban	secondary	piped to yard/plot	on premises	pit latrine with slab	yes	no	no	no	cement	cement	metal	muslim			usual resident	gura	urban		incomplete secondary	other relative	male	39	no	100	100	100	100	100	able to read whole sentence
BJ7	3	28	582692	2018	1417	2003	1237	15	15-19	month and year - information complete	completed	2	all woman sample	batha	rural	not selected	woman not selected	batha	rural	no education	unprotected well	30	no facility/bush/field	no	no	yes	no	earth, sand	bricks	metal	muslim	zaghawa / bideyat / kob		usual resident	batha	rural		no education	son/daughter	male	37	no	100	100	100	100	100	cannot read at all
AF7	3	53	4149021	1394	1131	1359	713	34	30-34	month and year - information complete	completed	2	ever married sample	batha	urban		woman selected and interviewed	batha	urban	secondary	piped into dwelling	on premises	flush to piped sewer system	yes	no	yes	no	35	bricks	cement		baguirmi / barma		usual resident	batha	urban		incomplete secondary	wife or husband	male	40	yes	101	100	102	102	101	able to read whole sentence
LS6	3	198	2648837	2014	1378	1980	965	34	30-34	month and year - information complete	completed	2	all woman sample	gura	urban	selected		gura	urban	higher	piped to yard/plot	on premises	pit latrine with slab	yes	no	no	yes	carpet	cement blocks	metal	catholic			usual resident	gura	urban		higher	wife or husband	male	45	no	100	100	100	100	100	able to read whole sentence
BJ7	3	15	582692	2018	1417	1992	1105	26	25-29	month and year - information complete	completed	2	all woman sample	batha	rural	not selected	woman not selected	batha	rural	no education	unprotected well	5	no facility/bush/field	no	no	yes	no	carpet	bricks	metal	muslim	baguirmi / barma		usual resident	batha	rural		no education	wife or husband	male	43	no	100	100	100	100	100	cannot read at all
GN7	3	57	1096066	2018	1420	1993	1119	25	25-29	month and year - information complete	completed	2	all woman sample	logone occidental	rural	selected		logone occidental	rural	no education	tube well or borehole	on premises	pit latrine with slab	yes	no	no	no	earth, sand	bricks	metal	animist	ouada / maba / massalit / mimi	town	usual resident	logone occidental	rural	town	no education	wife or husband	male	30		100	100	100	100	100	cannot read at all
NG7	3	55	1283143	2018	1425	1990	1082	28	25-29	month and year - information complete	completed	2	all woman sample	batha	urban	selected	woman selected and interviewed	batha	urban	secondary	protected well	on premises	flush to pit latrine	yes	no	yes	no	carpet	cement blocks	metal	catholic	bidio / migami / kenga / danglat		usual resident	batha	urban		incomplete secondary	wife or husband	male	33	yes	100	100	100	100	100	able to read only parts of sentence
BJ7	3	52	582692	2018	1417	1998	1177	20	20-24	month and year - information complete	completed	2	all woman sample	batha	rural	selected	woman selected and interviewed	batha	rural	no education	unprotected well	10	no facility/bush/field	no	yes	yes	no	carpet	cement	metal	muslim	arab		usual resident	batha	rural		no education	wife or husband	male	28	no	100	100	100	100	100	cannot read at all
KE8	3	39	896156	2022	1469	1985	1024	37	35-39	month and year - information complete	completed	2	all woman sample	batha	urban	not selected	woman not selected	batha	urban	primary	other	on premises	flush to septic tank	yes	no	no	no	carpet	cement	metal	animist	toupouri / kra		usual resident	batha	urban		complete primary	wife or husband	male	40	no	100	100	100	100	100	able to read whole sentence
TD6	3	4	115881	2014	1380	1989	1070	25	25-29	month and year - information complete	completed		all woman sample	borkou/tibesti	rural	not selected	woman selected and interviewed	borkou/tibesti	rural	no education	tube well or borehole	45	no facility/bush/field	no	no	no	no	earth, sand	no walls	rustic mat	muslim	gorane		usual resident	borkou/tibesi	rural		no education	wife or husband	male	40	no	100	100	100	100	100	cannot read at all
LB7	3	195	749765	2019	1440	1982	996	37	35-39	month and year - information complete	completed	2	all woman sample	borkou/tibesti	rural	selected	woman selected, but privacy not possible	borkou/tibesti	rural	no education	tube well or borehole	5	flush to pit latrine	no	no	no	no	carpet	stone with lime / cement	metal	catholic			usual resident	borkou/tibesi	rural		no education	wife or husband	male	39	no	100	100	100	100	100	cannot read at all
LS6	3	197	2648837	2014	1378	1992	1111	22	20-24	month and year - information complete	completed	2	all woman sample	gura	urban	not selected		gura	urban	secondary	piped to yard/plot	on premises	pit latrine with slab	yes	no	no	yes	carpet	bricks	metal	7			usual resident	gura	urban		incomplete secondary	other relative	male	29	no	100	100	100	100	100	able to read whole sentence
CD6	3	13	1293010	2013	1364	1996	1163	16	15-19	month and year - information complete	completed	no calendar	all woman sample	batha	urban	selected	woman not selected	batha	urban	secondary	piped to yard/plot	on premises	flush to pit latrine	yes	no	no	no	carpet	cement blocks	metal	15	massa / mousseye / mousgoume	capital, large city	usual resident	batha	urban	capital, large city	incomplete secondary	parent-in-law	male	40	no	100	100	100	100	100	able to read whole sentence
BJ7	3	36	582692	2018	1417	1996	1155	21	20-24	month and year - information complete	completed	2	all woman sample	batha	rural	not selected	woman not selected	batha	rural	no education	unprotected well	45	no facility/bush/field	no	yes	yes	no	earth, sand	uncovered adobe	metal	10	arab		usual resident	batha	rural		no education	son/daughter-in-law	male	48	no	100	100	100	100	100	cannot read at all
LS6	3	260	2648837	2014	1377	1979	954	35	35-39	month and year - information complete	completed	2	all woman sample	gura	urban	selected		gura	urban	secondary	14	5	pit latrine with slab	no	no	no	no	carpet	cement blocks	metal	muslim			usual resident	gura	urban		incomplete secondary	wife or husband	male	37	no	100	100	100	100	100	able to read whole sentence
LB7	3	6	749765	2019	1440	1982	996	37	35-39	month and year - information complete	completed	2	all woman sample	borkou/tibesti	rural	selected	woman selected and interviewed	borkou/tibesti	rural	no education	tube well or borehole	5	pit latrine without slab/open pit	no	yes	no	no	carpet	stone with lime / cement	metal	catholic			usual resident	borkou/tibesi	rural		no education	wife or husband	male	39	no	100	100	100	100	100	cannot read at all
CD6	3	12	1293010	2013	1364	1987	1051	26	25-29	month and year - information complete	completed	no calendar	all woman sample	batha	urban	selected	woman not selected	batha	urban	secondary	piped to yard/plot	on premises	pit latrine with slab	yes	no	no	no	carpet	cement blocks	metal	11	marba / ll / mesm	capital, large city	usual resident	batha	urban	capital, large city	complete secondary	son/daughter-in-law	male	56	no	100	100	100	100	100	able to read whole sentence
CD6	3	23	1293010	2013	1364	1968	822	45	45-49	month and year - information complete	completed	no calendar	all woman sample	batha	urban	not selected	woman selected and interviewed	batha	urban	secondary	piped to yard/plot	on premises	pit latrine with slab	yes	no	no	no	carpet	cement blocks	metal	15	massa / mousseye / mousgoume	capital, large city	usual resident	batha	urban	capital, large city	complete secondary	head	female	45	no	100	100	100	100	100	able to read whole sentence
NG7	3	29	1283143	2018	1425	1993	1120	25	25-29	month and year - information complete	completed	2	all woman sample	batha	urban	selected	woman selected and interviewed	batha	urban	higher	tube well or borehole	6	pit latrine with slab	yes	no	no	no	carpet	cement	metal	protestant	bidio / migami / kenga / danglat		usual resident	batha	urban		higher	head	female	25	no	100	100	100	100	100	able to read whole sentence
GN7	3	8	1096066	2018	1420	1973	879	45	45-49	month and year - information complete	completed	2	all woman sample	logone occidental	rural	not selected		logone occidental	rural	no education	tube well or borehole	don't know	pit latrine without slab/open pit	no	no	no	no	earth, sand	bricks	metal	protestant	ouada / maba / massalit / mimi	town	usual resident	logone occidental	rural	town	no education	wife or husband	male	58		100	100	100	100	100	cannot read at all
AF7	3	25	4149021	1394	1131	1371	863	22	20-24	month and year - information complete	completed	2	ever married sample	batha	urban		woman not selected	batha	urban	higher	other	on premises	flush to septic tank	yes	no	yes	no	carpet	cement	cement		arab		usual resident	batha	urban		higher	son/daughter-in-law	male	66	no	128	138	134	159	142	able to read whole sentence
GN7	3	37	1096066	2018	1420	1977	925	41	40-44	month and year - information complete	completed	2	all woman sample	logone occidental	rural	selected		logone occidental	rural	no education	unprotected well	15	pit latrine with slab	yes	no	no	no	earth, sand	bricks	metal	protestant	ouada / maba / massalit / mimi	town	usual resident	logone occidental	rural	town	no education	head	female	41		100	100	100	100	100	cannot read at all
NG7	3	55	1283143	2018	1425	2000	1205	18	15-19	month and year - information complete	completed	2	all woman sample	batha	urban	selected	woman not selected	batha	urban	secondary	protected well	on premises	flush to pit latrine	yes	no	yes	no	carpet	cement blocks	metal	protestant	bidio / migami / kenga / danglat		usual resident	batha	urban		incomplete secondary	other relative	male	33	yes	100	100	100	100	100	cannot read at all
GN7	3	88	1096066	2018	1420	1996	1155	22	20-24	month and year - information complete	completed	2	all woman sample	logone occidental	rural	not selected		logone occidental	rural	no education	tube well or borehole	5	pit latrine with slab	no	no	no	no	carpet	bricks	metal	protestant	ouada / maba / massalit / mimi	town	usual resident	logone occidental	rural	town	no education	brother/sister	female	50		100	100	100	100	100	cannot read at all
BJ7	3	26	582692	2018	1417	1975	901	43	40-44	month and year - information complete	completed	2	all woman sample	batha	rural	selected	woman selected and interviewed	batha	rural	no education	unprotected well	20	no facility/bush/field	no	yes	yes	no	earth, sand	cement	metal	muslim	arab		usual resident	batha	rural		no education	wife or husband	male	58	no	100	100	100	100	100	cannot read at all
CD6	3	12	1293010	2013	1364	1971	858	42	40-44	month and year - information complete	completed	no calendar	all woman sample	batha	urban	selected	woman not selected	batha	urban	secondary	piped to yard/plot	on premises	pit latrine with slab	yes	no	no	no	carpet	cement blocks	metal	15	marba / ll / mesm	capital, large city	usual resident	batha	urban	capital, large city	complete secondary	wife or husband	male	56	no	100	100	100	100	100	able to read whole sentence
NG7	3	24	1283143	2018	1425	1991	1095	27	25-29	month and year - information complete	completed	2	all woman sample	batha	urban	not selected	woman not selected	batha	urban	higher	92	5	flush to piped sewer system	yes	no	no	no	cement	cement	metal	protestant	96		usual resident	batha	urban		higher	wife or husband	male	38	no	100	100	100	100	100	able to read whole sentence
BJ7	3	2	582692	2018	1417	2001	1213	17	15-19	month and year - information complete	completed	2	all woman sample	batha	rural	not selected	woman not selected	batha	rural	no education	unprotected well	10	pit latrine without slab/open pit	no	yes	yes	no	earth, sand	uncovered adobe	metal	muslim	arab		usual resident	batha	rural		no education	other relative	male	41	no	100	100	100	100	100	cannot read at all
GN7	3	33	1096066	2018	1420	1999	1199	18	15-19	month and year - information complete	completed	2	all woman sample	logone occidental	rural	selected		logone occidental	rural	no education	14	10	pit latrine with slab	no	no	no	no	dung	stone with mud	metal	protestant	ouada / maba / massalit / mimi	town	usual resident	logone occidental	rural	town	no education	grandchild	female	65		100	100	100	100	100	cannot read at all
BJ7	3	2	582692	2018	1417	2003	1237	15	15-19	month and year - information complete	completed	2	all woman sample	batha	rural	not selected	woman not selected	batha	rural	primary	unprotected well	10	pit latrine without slab/open pit	no	yes	yes	no	earth, sand	uncovered adobe	metal	protestant	arab		usual resident	batha	rural		incomplete primary	other relative	male	41	no	100	100	100	100	100	able to read only parts of sentence
BJ7	3	6	582692	2018	1417	1991	1093	27	25-29	month and year - information complete	completed	2	all woman sample	batha	rural	not selected	woman not selected	batha	rural	no education	unprotected well	5	no facility/bush/field	no	no	yes	no	carpet	bricks	metal	10	arab		usual resident	batha	rural		no education	co-spouse	male	38	no	100	100	100	100	100	cannot read at all
AF7	3	115	4149021	1394	1131	1365	791	28	25-29	month and year - information complete	completed	2	ever married sample	batha	urban		woman selected, but privacy not possible	batha	urban	secondary	bottled water	don't know	flush to piped sewer system	yes	no	yes	yes	parquet, polished wood	stone with lime / cement	calamine / cement fiber		arab		usual resident	batha	urban		complete secondary	son/daughter-in-law	male	56	no	106	112	120	123	123	able to read whole sentence
LB7	3	225	749765	2019	1440	1992	1110	27	25-29	month and year - information complete	completed	2	all woman sample	borkou/tibesti	rural	not selected	woman not selected	borkou/tibesti	rural	secondary	tube well or borehole	10	flush to septic tank	no	no	no	no	carpet	stone with lime / cement	metal	catholic			usual resident	borkou/tibesi	rural		incomplete secondary	head	female	27	no	100	100	100	100	100	able to read whole sentence
BJ7	3	2	582692	2018	1417	1986	1033	32	30-34	month and year - information complete	completed	2	all woman sample	batha	rural	not selected	woman not selected	batha	rural	no education	unprotected well	10	pit latrine without slab/open pit	no	yes	yes	no	earth, sand	uncovered adobe	metal	protestant	arab		usual resident	batha	rural		no education	not related	male	41	no	100	100	100	100	100	cannot read at all
LB7	3	26	749765	2019	1440	1986	1036	33	30-34	month and year - information complete	completed	2	all woman sample	borkou/tibesti	rural	not selected	woman not selected	borkou/tibesti	rural	secondary	tube well or borehole	on premises	flush to pit latrine	no	no	no	no	carpet	stone with lime / cement	metal	catholic			usual resident	borkou/tibesi	rural		incomplete secondary	head	female	32	no	100	100	100	100	100	cannot read at all
BJ7	3	24	582692	2018	1417	1980	961	38	35-39	month and year - information complete	completed	2	all woman sample	batha	rural	not selected	woman not selected	batha	rural	no education	unprotected well	10	no facility/bush/field	no	no	yes	no	earth, sand	bricks	metal	muslim	arab		usual resident	batha	rural		no education	wife or husband	male	45	no	100	100	100	100	100	cannot read at all
NG7	3	35	1283143	2018	1425	1975	905	43	40-44	month and year - information complete	completed	2	all woman sample	batha	urban	selected	woman selected and interviewed	batha	urban	higher	not a dejure resident	not a dejure resident	not a dejure resident	not a dejure resident	not a dejure resident	not a dejure resident	not a dejure resident	not a dejure resident	not a dejure resident	not a dejure resident	protestant	bidio / migami / kenga / danglat		visitor	not dejure resident	not a dejure resident	not a dejure resident	higher	son/daughter	female	60	not a dejure resident	100	100	100	100	100	able to read whole sentence
CD6	3	34	1293010	2013	1364	1994	1131	19	15-19	month and year - information complete	completed	no calendar	all woman sample	batha	urban	selected	woman not selected	batha	urban	secondary	piped to yard/plot	on premises	flush to septic tank	yes	no	no	no	carpet	cement blocks	metal	15	marba / ll / mesm	capital, large city	usual resident	batha	urban	capital, large city	complete secondary	son/daughter	male	61	no	100	100	100	100	100	able to read whole sentence
NG7	3	2	1283143	2018	1425	1992	1108	26	25-29	month and year - information complete	completed	2	all woman sample	batha	urban	selected	woman selected and interviewed	batha	urban	secondary	14	on premises	flush to piped sewer system	yes	no	no	no	35	cement	metal	catholic	bidio / migami / kenga / danglat		usual resident	batha	urban		complete secondary	wife or husband	male	36	no	100	100	100	100	100	able to read whole sentence
CD6	3	5	1293010	2013	1364	1990	1092	22	20-24	month and year - information complete	completed	no calendar	all woman sample	batha	urban	not selected	woman selected and interviewed	batha	urban	secondary	piped to yard/plot	on premises	flush to septic tank	yes	yes	no	no	carpet	cement blocks	metal	15	marba / ll / mesm	capital, large city	usual resident	batha	urban	capital, large city	complete secondary	son/daughter	female	51	no	100	100	100	100	100	able to read whole sentence
NG7	3	40	1283143	2018	1425	1981	973	37	35-39	month and year - information complete	completed	2	all woman sample	batha	urban	not selected	woman not selected	batha	urban	no education	protected well	on premises	flush to pit latrine	yes	no	yes	no	carpet	cement blocks	metal	protestant	bidio / migami / kenga / danglat		usual resident	batha	urban		no education	wife or husband	male	30	no	100	100	100	100	100	cannot read at all
BJ7	3	19	582692	2018	1417	1985	1021	33	30-34	month and year - information complete	completed	2	all woman sample	batha	rural	not selected	woman not selected	batha	rural	no education	unprotected well	on premises	no facility/bush/field	no	no	yes	no	earth, sand	bricks	metal	muslim	arab		usual resident	batha	rural		no education	wife or husband	male	38	no	100	100	100	100	100	cannot read at all
BJ7	3	6	582692	2018	1417	1984	1009	34	30-34	month and year - information complete	completed	2	all woman sample	batha	rural	not selected	woman not selected	batha	rural	no education	unprotected well	5	no facility/bush/field	no	no	yes	no	carpet	bricks	metal	10	arab		usual resident	batha	rural		no education	not related	male	38	no	100	100	100	100	100	cannot read at all
BJ7	3	56	582692	2018	1417	2002	1226	15	15-19	month and year - information complete	completed	2	all woman sample	batha	rural	selected	woman selected and interviewed	batha	rural	no education	unprotected well	30	composting toilet	yes	no	yes	no	earth, sand	bricks	metal	muslim	baguirmi / barma		usual resident	batha	rural		no education	other relative	male	32	no	100	100	100	100	100	cannot read at all
CD6	3	17	1293010	2013	1364	1967	806	46	45-49	month and year - information complete	completed	no calendar	all woman sample	batha	urban	not selected	woman selected and interviewed	batha	urban	secondary	14	5	flush to septic tank	yes	no	no	no	cement	cement blocks	metal		marba / ll / mesm	capital, large city	usual resident	batha	urban	capital, large city	complete secondary	parent-in-law	male	50	no	100	100	100	100	100	able to read whole sentence
AF7	3	88	4149021	1394	1131	1357	688	36	35-39	month and year - information complete	completed	2	ever married sample	batha	urban		woman selected and interviewed	batha	urban	primary	14	on premises	flush to piped sewer system	yes	yes	no	no	13	cane / palm / trunks	palm / bamboo		baguirmi / barma		usual resident	batha	urban		incomplete primary	wife or husband	male	47	no	101	100	100	101	100	able to read only parts of sentence
BJ7	3	56	582692	2018	1417	1987	1045	31	30-34	month and year - information complete	completed	2	all woman sample	batha	rural	selected	woman not selected	batha	rural	no education	unprotected well	30	composting toilet	yes	no	yes	no	earth, sand	bricks	metal	muslim	zaghawa / bideyat / kob		usual resident	batha	rural		no education	wife or husband	male	32	no	100	100	100	100	100	cannot read at all
LB7	3	81	749765	2019	1440	2000	1203	19	15-19	month and year - information complete	completed	2	all woman sample	borkou/tibesti	rural	not selected	woman not selected	borkou/tibesti	rural	primary	tube well or borehole	5	flush to pit latrine	no	no	no	no	carpet	stone with lime / cement	metal	catholic			usual resident	borkou/tibesi	rural		incomplete primary	adopted/foster child	male	44	no	100	100	100	100	100	cannot read at all
LS6	3	137	2648837	2014	1377	1992	1114	21	20-24	month and year - information complete	completed	2	all woman sample	gura	urban	not selected		gura	urban	higher	piped to yard/plot	on premises	ventilated improved pit latrine (vip)	yes	no	no	no	ceramic tiles	bricks	metal	protestant			usual resident	gura	urban		higher	son/daughter	male	54	no	100	100	100	100	100	able to read whole sentence
CD6	3	31	1293010	2013	1364	1993	1127	19	15-19	month and year - information complete	completed	no calendar	all woman sample	batha	urban	selected	woman not selected	batha	urban	higher	14	2	flush to septic tank	yes	no	no	no	carpet	bricks	metal	11	marba / ll / mesm	capital, large city	usual resident	batha	urban	capital, large city	higher	brother/sister	male	36	no	100	100	100	100	100	able to read whole sentence
GN7	3	75	1096066	2018	1420	1993	1120	25	25-29	month and year - information complete	completed	2	all woman sample	logone occidental	rural	not selected		logone occidental	rural	no education	tube well or borehole	don't know	pit latrine with slab	no	no	no	no	carpet	cement	metal	protestant	ouada / maba / massalit / mimi	town	usual resident	logone occidental	rural	town	no education	wife or husband	male	47		100	100	100	100	100	cannot read at all
LS6	3	247	2648837	2014	1378	1996	1159	18	15-19	month and year - information complete	completed	2	all woman sample	gura	urban	not selected		gura	urban	primary	piped to yard/plot	on premises	pit latrine with slab	yes	no	no	no	cement	bricks	metal	catholic			usual resident	gura	urban		incomplete primary	15	male	64	no	100	100	100	100	100	able to read whole sentence
CD6	3	20	1293010	2013	1364	1984	1014	29	25-29	month and year - information complete	completed	no calendar	all woman sample	batha	urban	selected	woman not selected	batha	urban	secondary	bottled water	10	flush to septic tank	yes	yes	no	yes	cement	cement blocks	ceramic tiles	15	sara (ngambaye/sara madjin-gaye/mbaye)	capital, large city	usual resident	batha	urban	capital, large city	complete secondary	son/daughter	male	49	yes	100	100	100	100	100	able to read whole sentence
AF7	3	31	4149021	1394	1132	1366	794	28	25-29	year and age - month imputed	completed	2	ever married sample	batha	urban		woman selected and interviewed	batha	urban	no education	bottled water	10	flush to septic tank	yes	no	no	no	36	cement	other		arab		usual resident	batha	urban		no education	wife or husband	male	38	no	106	112	120	103	123	cannot read at all
AF7	3	25	4149021	1394	1131	1372	868	21	20-24	year and age - month imputed	completed	2	ever married sample	batha	urban		woman selected and interviewed	batha	urban	secondary	other	on premises	flush to septic tank	yes	no	yes	no	carpet	cement	cement		arab		usual resident	batha	urban		complete secondary	son/daughter-in-law	male	66	no	106	112	120	103	123	able to read whole sentence
LS6	3	299	2648837	2014	1377	1991	1103	22	20-24	month and year - information complete	completed	2	all woman sample	gura	urban	not selected		gura	urban	higher	piped to yard/plot	on premises	ventilated improved pit latrine (vip)	yes	no	no	no	35	stone with lime / cement	metal	catholic			usual resident	gura	urban		higher	grandchild	female	75	no	100	100	100	100	100	able to read whole sentence
LS6	3	16	2648837	2014	1377	1985	1026	29	25-29	month and year - information complete	completed	2	all woman sample	gura	urban	selected		gura	urban	secondary	piped into dwelling	on premises	pit latrine with slab	yes	no	no	yes	carpet	cement	metal	catholic			usual resident	gura	urban		complete secondary	wife or husband	male	30	no	100	100	100	100	100	able to read whole sentence
NG7	3	42	1283143	2018	1425	1985	1026	33	30-34	month and year - information complete	completed	2	all woman sample	batha	urban	selected	woman selected and interviewed	batha	urban	primary	14	5	flush to septic tank	yes	no	no	no	carpet	cement blocks	metal	catholic	bidio / migami / kenga / danglat		usual resident	batha	urban		incomplete primary	wife or husband	male	31	no	100	100	100	100	100	able to read only parts of sentence
AF7	3	25	4149021	1394	1131	1370	841	24	20-24	month and year - information complete	completed	2	ever married sample	batha	urban		woman not selected	batha	urban	higher	other	on premises	flush to septic tank	yes	no	yes	no	carpet	cement	cement		arab		usual resident	batha	urban		higher	son/daughter-in-law	male	66	no	106	120	147	101	117	able to read whole sentence
NG7	3	42	1283143	2018	1425	1999	1199	18	15-19	month and year - information complete	completed	2	all woman sample	batha	urban	selected	woman not selected	batha	urban	secondary	14	5	flush to septic tank	yes	no	no	no	carpet	cement blocks	metal	catholic	bidio / migami / kenga / danglat		usual resident	batha	urban		complete secondary	son/daughter-in-law	male	31	no	100	100	100	100	100	able to read whole sentence
LB7	3	157	749765	2019	1440	1997	1167	22	20-24	month and year - information complete	completed	2	all woman sample	borkou/tibesti	rural	selected	woman selected and interviewed	borkou/tibesti	rural	primary	tube well or borehole	4	flush to septic tank	no	no	no	no	carpet	stone with lime / cement	metal	catholic			usual resident	borkou/tibesi	rural		complete primary	wife or husband	male	24	no	100	100	100	100	100	able to read only parts of sentence
CD6	3	15	1293010	2013	1364	1982	987	31	30-34	month and year - information complete	completed	no calendar	all woman sample	batha	urban	selected	woman not selected	batha	urban	secondary	piped to yard/plot	on premises	flush to septic tank	yes	no	no	no	carpet	cement blocks	metal	15	massa / mousseye / mousgoume	capital, large city	usual resident	batha	urban	capital, large city	complete secondary	wife or husband	male	44	no	100	100	100	100	100	able to read whole sentence
CD6	3	24	1293010	2013	1364	1982	995	30	30-34	month and year - information complete	completed	no calendar	all woman sample	batha	urban	not selected	woman selected and interviewed	batha	urban	higher	14	5	pit latrine with slab	yes	no	no	no	carpet	cement	metal	12	toupouri / kra	capital, large city	usual resident	batha	urban	capital, large city	higher	wife or husband	male	40	no	100	100	100	100	100	able to read whole sentence
NG7	3	11	1283143	2018	1425	1995	1142	23	20-24	month and year - information complete	completed	2	all woman sample	batha	urban	not selected	woman not selected	batha	urban	higher	tube well or borehole	on premises	flush to piped sewer system	yes	no	no	yes	cement	cement	metal	catholic	bidio / migami / kenga / danglat		usual resident	batha	urban		higher	son/daughter-in-law	male	49	no	100	100	100	100	100	able to read whole sentence
LB7	3	94	749765	2019	1440	1997	1168	22	20-24	month and year - information complete	completed	2	all woman sample	borkou/tibesti	rural	selected	woman selected and interviewed	borkou/tibesti	rural	no education	tube well or borehole	10	pit latrine without slab/open pit	no	no	no	no	carpet	stone with lime / cement	metal	catholic			usual resident	borkou/tibesi	rural		no education	wife or husband	male	30	no	100	100	100	100	100	cannot read at all
GN7	3	8	1096066	2018	1420	1993	1117	25	25-29	year and age - month imputed	completed	2	all woman sample	logone occidental	rural	not selected		logone occidental	rural	no education	tube well or borehole	don't know	pit latrine without slab/open pit	no	no	no	no	earth, sand	bricks	metal	protestant	ouada / maba / massalit / mimi	town	usual resident	logone occidental	rural	town	no education	son/daughter	male	58		100	100	100	100	100	cannot read at all
NG7	3	16	1283143	2018	1425	1985	1029	33	30-34	month and year - information complete	completed	2	all woman sample	batha	urban	selected	woman selected and interviewed	batha	urban	no education	92	on premises	flush to piped sewer system	yes	no	yes	no	cement	cement	metal	catholic	ouada / maba / massalit / mimi		usual resident	batha	urban		no education	wife or husband	male	45	no	100	100	100	100	100	able to read only parts of sentence
CD6	3	14	1293010	2013	1364	1997	1167	16	15-19	month and year - information complete	completed	no calendar	all woman sample	batha	urban	selected	woman not selected	batha	urban	secondary	bottled water	3	flush to septic tank	yes	no	no	yes	cement	cement blocks	metal	15	massa / mousseye / mousgoume	capital, large city	usual resident	batha	urban	capital, large city	incomplete secondary	other relative	male	41	no	100	100	100	100	100	able to read whole sentence
AF7	3	71	4149021	1394	1131	1361	742	32	30-34	month and year - information complete	completed	2	ever married sample	batha	urban		woman selected, but privacy not possible	batha	urban	no education	protected well	on premises	flush to piped sewer system	yes	no	no	yes	carpet	uncovered adobe	cement		arab		usual resident	batha	urban		no education	son/daughter-in-law	male	70	no	101	102	100	100	102	able to read only parts of sentence
CD6	3	33	1293010	2013	1364	1985	1025	28	25-29	month and year - information complete	completed	no calendar	all woman sample	batha	urban	not selected	woman selected and interviewed	batha	urban	secondary	piped to yard/plot	on premises	flush to septic tank	yes	no	no	no	carpet	cement blocks	metal	15	massa / mousseye / mousgoume	capital, large city	usual resident	batha	urban	capital, large city	complete secondary	wife or husband	male	34	no	100	100	100	100	100	able to read whole sentence
AF7	3	4	4149021	1394	1131	1367	810	26	25-29	month and year - information complete	completed	2	ever married sample	batha	urban		woman selected and interviewed	batha	urban	primary	piped to yard/plot	on premises	ventilated improved pit latrine (vip)	yes	yes	yes	no	13	uncovered adobe	thatch / palm leaf		arab		usual resident	batha	urban		incomplete primary	wife or husband	male	34	no	112	127	135	128	132	able to read whole sentence
CD6	3	3	1293010	2013	1364	1996	1157	17	15-19	month and year - information complete	completed	no calendar	all woman sample	batha	urban	not selected	woman selected and interviewed	batha	urban	secondary	piped to yard/plot	on premises	flush to septic tank	yes	no	no	yes	carpet	cement blocks	metal	11	toupouri / kra	capital, large city	usual resident	batha	urban	capital, large city	complete secondary	son/daughter	male	57	no	100	100	100	100	100	able to read whole sentence
CD6	3	29	1293010	2013	1364	1976	920	37	35-39	month and year - information complete	completed	no calendar	all woman sample	batha	urban	selected	woman not selected	batha	urban	secondary	14	10	flush to septic tank	yes	no	no	no	carpet	cement blocks	metal	15	marba / ll / mesm	capital, large city	usual resident	batha	urban	capital, large city	complete secondary	wife or husband	male	46	no	100	100	100	100	100	able to read whole sentence
BJ7	3	36	582692	2018	1417	1975	901	43	40-44	month and year - information complete	completed	2	all woman sample	batha	rural	not selected	woman not selected	batha	rural	no education	unprotected well	45	no facility/bush/field	no	yes	yes	no	earth, sand	uncovered adobe	metal	10	arab		usual resident	batha	rural		no education	wife or husband	male	48	no	100	100	100	100	100	cannot read at all
LB7	3	46	749765	2019	1440	1994	1136	25	25-29	month and year - information complete	completed	2	all woman sample	borkou/tibesti	rural	not selected	woman not selected	borkou/tibesti	rural	secondary	tube well or borehole	10	flush to septic tank	no	no	yes	no	carpet	stone with lime / cement	metal	catholic			usual resident	borkou/tibesi	rural		incomplete secondary	wife or husband	male	32	no	100	100	100	100	100	cannot read at all
LS6	3	329	2648837	2014	1377	1966	801	48	45-49	month and year - information complete	completed	2	all woman sample	gura	urban	not selected		gura	urban	primary	14	10	pit latrine with slab	no	no	no	no	carpet	cement blocks	metal	animist			usual resident	gura	urban		complete primary	head	female	48	no	100	100	100	100	100	able to read whole sentence
TD6	3	22	115881	2015	1381	1994	1134	20	20-24	month and year - information complete	completed		all woman sample	borkou/tibesti	rural	not selected	woman selected, but privacy not possible	borkou/tibesti	rural	no education	tube well or borehole	15	no facility/bush/field	no	no	no	no	earth, sand	cane / palm / trunks	rustic mat	muslim	gorane		usual resident	borkou/tibesi	rural		no education	son/daughter	female	55	no	100	100	100	100	100	cannot read at all
BJ7	3	6	582692	2018	1417	1984	1009	34	30-34	month and year - information complete	completed	2	all woman sample	batha	rural	not selected	woman not selected	batha	rural	no education	unprotected well	5	no facility/bush/field	no	no	yes	no	carpet	bricks	metal	10	baguirmi / barma		usual resident	batha	rural		no education	co-spouse	male	38	no	100	100	100	100	100	cannot read at all
BJ7	3	36	582692	2018	1417	2002	1227	15	15-19	month and year - information complete	completed	2	all woman sample	batha	rural	not selected	woman not selected	batha	rural	no education	unprotected well	45	no facility/bush/field	no	yes	yes	no	earth, sand	uncovered adobe	metal	10	arab		usual resident	batha	rural		no education	not related	male	48	no	100	100	100	100	100	cannot read at all
AF7	3	115	4149021	1394	1131	1375	905	18	15-19	month and year - information complete	completed	2	ever married sample	batha	urban		woman not selected	batha	urban	secondary	bottled water	don't know	flush to piped sewer system	yes	no	yes	yes	parquet, polished wood	stone with lime / cement	calamine / cement fiber		arab		usual resident	batha	urban		complete secondary	son/daughter-in-law	male	56	no	365	478	641	573	476	able to read whole sentence
NG7	3	22	1283143	2018	1425	1992	1110	26	25-29	month and year - information complete	completed	2	all woman sample	batha	urban	selected	woman selected and interviewed	batha	urban	higher	tube well or borehole	5	flush to piped sewer system	yes	no	yes	no	35	cement	metal	catholic	bidio / migami / kenga / danglat		usual resident	batha	urban		higher	son/daughter	female	43	no	100	100	100	100	100	able to read whole sentence
GN7	3	79	1096066	2018	1420	1975	903	43	40-44	month and year - information complete	completed	2	all woman sample	logone occidental	rural	not selected		logone occidental	rural	no education	tube well or borehole	don't know	pit latrine with slab	no	no	no	no	carpet	bricks	metal	protestant	ouada / maba / massalit / mimi	town	usual resident	logone occidental	rural	town	no education	wife or husband	male	54		100	100	100	100	100	cannot read at all
NG7	3	11	1283143	2018	1425	1986	1041	32	30-34	month and year - information complete	completed	2	all woman sample	batha	urban	not selected	woman not selected	batha	urban	primary	tube well or borehole	on premises	flush to piped sewer system	yes	no	no	yes	cement	cement	metal	catholic	bidio / migami / kenga / danglat		usual resident	batha	urban		complete primary	wife or husband	male	49	no	100	100	100	100	100	cannot read at all
AF7	3	74	4149021	1394	1131	1350	601	44	40-44	month and year - information complete	completed	2	ever married sample	batha	urban		woman selected and interviewed	batha	urban	primary	14	10	ventilated improved pit latrine (vip)	yes	no	no	no	35	cane / palm / trunks	thatch / palm leaf		baguirmi / barma		usual resident	batha	urban		incomplete primary	head	female	44	no	100	100	100	100	100	able to read only parts of sentence
BJ7	3	41	582692	2018	1417	1988	1057	30	30-34	month and year - information complete	completed	2	all woman sample	batha	rural	not selected	woman not selected	batha	rural	no education	unprotected well	on premises	no facility/bush/field	no	no	yes	no	earth, sand	dirt	thatch / palm leaf	muslim	zaghawa / bideyat / kob		usual resident	batha	rural		no education	wife or husband	male	35	no	100	100	100	100	100	cannot read at all
BJ7	3	32	582692	2018	1417	1999	1189	19	15-19	month and year - information complete	completed	2	all woman sample	batha	rural	not selected	woman not selected	batha	rural	secondary	unprotected well	30	no facility/bush/field	no	no	yes	no	earth, sand	bricks	metal	muslim	zaghawa / bideyat / kob		usual resident	batha	rural		incomplete secondary	other relative	male	31	no	100	100	100	100	100	able to read whole sentence
BJ7	3	26	582692	2018	1417	2002	1225	16	15-19	month and year - information complete	completed	2	all woman sample	batha	rural	selected	woman not selected	batha	rural	no education	unprotected well	20	no facility/bush/field	no	yes	yes	no	earth, sand	cement	metal	muslim	arab		usual resident	batha	rural		no education	son/daughter	male	58	no	100	100	100	100	100	cannot read at all
CD6	3	17	1293010	2013	1364	1993	1120	20	20-24	month and year - information complete	completed	no calendar	all woman sample	batha	urban	not selected	woman not selected	batha	urban	secondary	14	5	flush to septic tank	yes	no	no	no	cement	cement blocks	metal	15	marba / ll / mesm	capital, large city	usual resident	batha	urban	capital, large city	complete secondary	son/daughter	male	50	no	100	100	100	100	100	able to read whole sentence
LB7	3	149	749765	2019	1440	1998	1182	21	20-24	month and year - information complete	completed	2	all woman sample	borkou/tibesti	rural	not selected	woman not selected	borkou/tibesti	rural	no education	tube well or borehole	on premises	flush to septic tank	no	no	no	no	carpet	stone with lime / cement	metal	catholic			usual resident	borkou/tibesi	rural		no education	wife or husband	male	27	no	100	100	100	100	100	cannot read at all
CD6	3	9	1293010	2013	1364	1983	1006	29	25-29	month and year - information complete	completed	no calendar	all woman sample	batha	urban	not selected	woman selected and interviewed	batha	urban	higher	piped into dwelling	on premises	pit latrine with slab	yes	no	no	no	carpet	cement blocks	metal	15	massa / mousseye / mousgoume	capital, large city	usual resident	batha	urban	capital, large city	higher	wife or husband	male	39	no	100	100	100	100	100	able to read whole sentence
BJ7	3	47	582692	2018	1417	2000	1201	18	15-19	month and year - information complete	completed	2	all woman sample	batha	rural	selected	woman not selected	batha	rural	primary	14	15	no facility/bush/field	yes	no	yes	no	carpet	cement	metal	muslim	arab		usual resident	batha	rural		complete primary	other relative	male	28	no	100	100	100	100	100	able to read whole sentence
CD6	3	20	1293010	2013	1364	1974	893	39	35-39	month and year - information complete	completed	no calendar	all woman sample	batha	urban	selected	woman not selected	batha	urban	secondary	bottled water	10	flush to septic tank	yes	yes	no	yes	cement	cement blocks	ceramic tiles	11	peul / foulb / bodor	capital, large city	usual resident	batha	urban	capital, large city	incomplete secondary	other relative	male	49	yes	100	100	100	100	100	able to read whole sentence
TD6	3	2	115881	2015	1381	1984	1011	30	30-34	month and year - information complete	completed		all woman sample	borkou/tibesti	rural	not selected	woman selected and interviewed	borkou/tibesti	rural	no education	public tap/standpipe	30	no facility/bush/field	no	no	no	no	earth, sand	cane / palm / trunks	rustic mat				usual resident	borkou/tibesi	rural		no education	wife or husband	male	35	no	100	100	100	100	100	cannot read at all
LB7	3	93	749765	2019	1440	1996	1163	23	20-24	month and year - information complete	completed	2	all woman sample	borkou/tibesti	rural	not selected	woman not selected	borkou/tibesti	rural	secondary	tube well or borehole	5	flush to pit latrine	no	no	no	no	carpet	stone with lime / cement	metal	catholic			usual resident	borkou/tibesi	rural		incomplete secondary	wife or husband	male	29	no	100	100	100	100	100	able to read whole sentence
GN7	3	96	1096066	2018	1420	2001	1213	17	15-19	month and year - information complete	completed	2	all woman sample	logone occidental	rural	selected		logone occidental	rural	no education	protected well	10	pit latrine without slab/open pit	no	no	no	no	dung	uncovered adobe	metal	protestant	ouada / maba / massalit / mimi	town	usual resident	logone occidental	rural	town	no education	wife or husband	male	40		100	100	100	100	100	cannot read at all
BJ7	3	54	582692	2018	1417	1982	985	36	35-39	month and year - information complete	completed	2	all woman sample	batha	rural	not selected	woman not selected	batha	rural	no education	tube well or borehole	10	no facility/bush/field	yes	yes	yes	no	earth, sand	bricks	metal	muslim	arab		usual resident	batha	rural		no education	wife or husband	male	42	no	100	100	100	100	100	cannot read at all
BJ7	3	17	582692	2018	1417	1982	985	36	35-39	month and year - information complete	completed	2	all woman sample	batha	rural	selected	woman not selected	batha	rural	no education	unprotected well	20	pit latrine with slab	no	yes	no	no	carpet	cement	metal	muslim	arab		usual resident	batha	rural		no education	wife or husband	male	46	no	100	100	100	100	100	cannot read at all
CD6	3	16	1293010	2013	1364	1983	1002	30	30-34	month and year - information complete	completed	no calendar	all woman sample	batha	urban	selected	woman not selected	batha	urban	higher	piped to yard/plot	on premises	flush to septic tank	yes	no	no	no	carpet	cement blocks	metal	15	marba / ll / mesm	capital, large city	usual resident	batha	urban	capital, large city	higher	wife or husband	male	39	no	100	100	100	100	100	able to read whole sentence
NG7	3	38	1283143	2018	1425	1996	1158	22	20-24	month and year - information complete	completed	2	all woman sample	batha	urban	not selected	woman not selected	batha	urban	higher	tube well or borehole	on premises	flush to septic tank	yes	no	no	yes	cement	cement blocks	metal	protestant	bidio / migami / kenga / danglat		usual resident	batha	urban		higher	niece/nephew by blood	female	57	no	100	100	100	100	100	able to read whole sentence
LB7	3	202	749765	2019	1440	2004	1253	15	15-19	month and year - information complete	completed	2	all woman sample	borkou/tibesti	rural	selected	woman selected and interviewed	borkou/tibesti	rural	primary	tube well or borehole	5	flush to septic tank	no	no	no	no	carpet	cement	calamine / cement fiber	catholic			usual resident	borkou/tibesi	rural		incomplete primary	other relative	male	48	no	100	100	100	100	100	cannot read at all
KE8	3	25	896156	2022	1469	1984	1020	37	35-39	month and year - information complete	completed	2	all woman sample	batha	urban	not selected	woman not selected	batha	urban	primary	14	30	flush to septic tank	yes	no	no	no	35	cement	metal	other	baguirmi / barma		usual resident	batha	urban		complete primary	head	female	37	no	100	100	100	100	100	able to read whole sentence
AF7	3	115	4149021	1394	1131	1369	840	24	20-24	month and year - information complete	completed	2	ever married sample	batha	urban		woman not selected	batha	urban	secondary	bottled water	don't know	flush to piped sewer system	yes	no	yes	yes	parquet, polished wood	stone with lime / cement	calamine / cement fiber		gorane		usual resident	batha	urban		complete secondary	son/daughter-in-law	male	56	no	121	133	133	154	140	able to read whole sentence
BJ7	3	2	582692	2018	1417	2003	1237	15	15-19	month and year - information complete	completed	2	all woman sample	batha	rural	not selected	woman not selected	batha	rural	no education	unprotected well	10	pit latrine without slab/open pit	no	yes	yes	no	earth, sand	uncovered adobe	metal	protestant	arab		usual resident	batha	rural		no education	other relative	male	41	no	100	100	100	100	100	cannot read at all
LB7	3	329	749765	2019	1440	1980	964	39	35-39	month and year - information complete	completed	2	all woman sample	borkou/tibesti	rural	selected	woman selected and interviewed	borkou/tibesti	rural	no education	tube well or borehole	on premises	no facility/bush/field	no	no	no	no	carpet	stone with lime / cement	metal	catholic			usual resident	borkou/tibesi	rural		no education	wife or husband	male	34	no	100	100	100	100	100	cannot read at all
LB7	3	81	749765	2019	1440	1983	999	36	35-39	month and year - information complete	completed	2	all woman sample	borkou/tibesti	rural	not selected	woman not selected	borkou/tibesti	rural	primary	tube well or borehole	5	flush to pit latrine	no	no	no	no	carpet	stone with lime / cement	metal	catholic			usual resident	borkou/tibesi	rural		incomplete primary	wife or husband	male	44	no	100	100	100	100	100	cannot read at all
TD6	3	10	115881	2015	1381	1996	1162	18	15-19	month and year - information complete	completed		all woman sample	borkou/tibesti	rural	not selected	woman selected and interviewed	borkou/tibesti	rural	primary	tube well or borehole	30	no facility/bush/field	no	no	no	no	earth, sand	covered adobe	sod	muslim	gorane		usual resident	borkou/tibesi	rural		incomplete primary	head	female	18	no	100	100	100	100	100	able to read only parts of sentence
GN7	3	92	1096066	2018	1420	1985	1024	33	30-34	month and year - information complete	completed	2	all woman sample	logone occidental	rural	not selected		logone occidental	rural	no education	tube well or borehole	don't know	bucket toilet	no	no	no	no	carpet	uncovered adobe	metal	protestant	ouada / maba / massalit / mimi	town	usual resident	logone occidental	rural	town	no education	wife or husband	male	50		100	100	100	100	100	cannot read at all
CD6	3	24	1293010	2013	1364	1970	842	43	40-44	month and year - information complete	completed	no calendar	all woman sample	batha	urban	not selected	woman not selected	batha	urban	secondary	14	5	pit latrine with slab	yes	no	no	no	carpet	cement	metal	12	toupouri / kra	capital, large city	usual resident	batha	urban	capital, large city	incomplete secondary	brother/sister	male	40	no	100	100	100	100	100	able to read whole sentence
CD6	3	9	1293010	2013	1364	1980	967	33	30-34	month and year - information complete	completed	no calendar	all woman sample	batha	urban	not selected	woman not selected	batha	urban	secondary	piped into dwelling	on premises	pit latrine with slab	yes	no	no	no	carpet	cement blocks	metal	15	massa / mousseye / mousgoume	capital, large city	usual resident	batha	urban	capital, large city	complete secondary	son/daughter-in-law	male	39	no	100	100	100	100	100	able to read whole sentence
BJ7	3	32	582692	2018	1417	1993	1117	25	25-29	month and year - information complete	completed	2	all woman sample	batha	rural	not selected	woman not selected	batha	rural	no education	unprotected well	30	no facility/bush/field	no	no	yes	no	earth, sand	bricks	metal	muslim	zaghawa / bideyat / kob		usual resident	batha	rural		no education	wife or husband	male	31	no	100	100	100	100	100	cannot read at all
BJ7	3	43	582692	2018	1417	1993	1117	25	25-29	month and year - information complete	completed	2	all woman sample	batha	rural	selected	woman selected and interviewed	batha	rural	no education	unprotected well	10	no facility/bush/field	no	no	no	no	earth, sand	bamboo with mud	thatch / palm leaf	muslim	zaghawa / bideyat / kob		usual resident	batha	rural		no education	wife or husband	male	30	no	100	100	100	100	100	cannot read at all
LB7	3	208	749765	2019	1440	1987	1049	32	30-34	month and year - information complete	completed	2	all woman sample	borkou/tibesti	rural	selected	woman selected and interviewed	borkou/tibesti	rural	no education	tube well or borehole	10	no facility/bush/field	no	no	no	no	carpet	stone with lime / cement	metal	catholic			usual resident	borkou/tibesi	rural		no education	wife or husband	male	36	no	100	100	100	100	100	cannot read at all
LB7	3	260	749765	2019	1440	1990	1082	29	25-29	month and year - information complete	completed	2	all woman sample	borkou/tibesti	rural	selected	woman selected and interviewed	borkou/tibesti	rural	secondary	tube well or borehole	10	flush to septic tank	no	no	yes	no	carpet	cement blocks	metal	catholic			usual resident	borkou/tibesi	rural		complete secondary	son/daughter	male	65	no	100	100	100	100	100	able to read whole sentence
NG7	3	46	1283143	2018	1425	2000	1211	17	15-19	month and year - information complete	completed	2	all woman sample	batha	urban	not selected	woman not selected	batha	urban	secondary	protected well	on premises	flush to pit latrine	yes	no	yes	no	earth, sand	stone with mud	thatch / palm leaf	protestant	bidio / migami / kenga / danglat		usual resident	batha	urban		incomplete secondary	brother/sister	male	20	no	100	100	100	100	100	able to read only parts of sentence
CD6	3	5	1293010	2013	1364	1993	1120	20	20-24	month and year - information complete	completed	no calendar	all woman sample	batha	urban	not selected	woman not selected	batha	urban	secondary	piped to yard/plot	on premises	flush to septic tank	yes	yes	no	no	carpet	cement blocks	metal	15	marba / ll / mesm	capital, large city	usual resident	batha	urban	capital, large city	incomplete secondary	son/daughter	female	51	no	100	100	100	100	100	able to read whole sentence
CD6	3	13	1293010	2013	1364	1982	995	30	30-34	month and year - information complete	completed	no calendar	all woman sample	batha	urban	selected	woman not selected	batha	urban	secondary	piped to yard/plot	on premises	flush to pit latrine	yes	no	no	no	carpet	cement blocks	metal	15	massa / mousseye / mousgoume	capital, large city	usual resident	batha	urban	capital, large city	complete secondary	wife or husband	male	40	no	100	100	100	100	100	able to read whole sentence
LS6	3	291	2648837	2014	1377	1982	996	31	30-34	month and year - information complete	completed	2	all woman sample	gura	urban	not selected		gura	urban	secondary	piped to yard/plot	on premises	pit latrine with slab	yes	no	no	no	carpet	bricks	metal	7			usual resident	gura	urban		incomplete secondary	head	female	32	no	100	100	100	100	100	able to read whole sentence
CD6	3	5	1293010	2013	1364	1984	1009	29	25-29	month and year - information complete	completed	no calendar	all woman sample	batha	urban	not selected	woman not selected	batha	urban	higher	piped to yard/plot	on premises	flush to septic tank	yes	yes	no	no	carpet	cement blocks	metal	15	marba / ll / mesm	capital, large city	usual resident	batha	urban	capital, large city	higher	son/daughter	female	51	no	100	100	100	100	100	able to read whole sentence
CD6	3	18	1293010	2013	1364	1986	1037	27	25-29	month and year - information complete	completed	no calendar	all woman sample	batha	urban	not selected	woman selected and interviewed	batha	urban	higher	piped to yard/plot	on premises	pit latrine with slab	yes	no	no	no	carpet	cement blocks	metal	12	massa / mousseye / mousgoume	capital, large city	usual resident	batha	urban	capital, large city	higher	wife or husband	male	36	no	100	100	100	100	100	able to read whole sentence
GN7	3	1	1096066	2018	1420	1978	937	40	40-44	month and year - information complete	completed	2	all woman sample	logone occidental	rural	not selected		logone occidental	rural	no education	piped into dwelling	on premises	pit latrine with slab	no	no	no	no	carpet	bamboo with mud	metal	animist	ouada / maba / massalit / mimi	town	usual resident	logone occidental	rural	town	no education	head	female	40		100	100	100	100	100	cannot read at all
NG7	3	49	1283143	2018	1425	2002	1231	16	15-19	month and year - information complete	completed	2	all woman sample	batha	urban	selected	woman selected and interviewed	batha	urban	primary	14	5	flush to pit latrine	yes	no	no	no	carpet	cement blocks	metal	protestant	bidio / migami / kenga / danglat		usual resident	batha	urban		complete primary	other relative	male	36	no	100	100	100	100	100	cannot read at all
CD6	3	29	1293010	2013	1364	1995	1149	17	15-19	month and year - information complete	completed	no calendar	all woman sample	batha	urban	selected	woman not selected	batha	urban	secondary	not a dejure resident	not a dejure resident	not a dejure resident	not a dejure resident	not a dejure resident	not a dejure resident	not a dejure resident	not a dejure resident	not a dejure resident	not a dejure resident	15	sara (ngambaye/sara madjin-gaye/mbaye)	capital, large city	visitor	not dejure resident	not a dejure resident	not a dejure resident	incomplete secondary	other relative	male	46	not a dejure resident	100	100	100	100	100	able to read whole sentence
CD6	3	18	1293010	2013	1364	1998	1182	15	15-19	month and year - information complete	completed	no calendar	all woman sample	batha	urban	not selected	woman not selected	batha	urban	secondary	not a dejure resident	not a dejure resident	not a dejure resident	not a dejure resident	not a dejure resident	not a dejure resident	not a dejure resident	not a dejure resident	not a dejure resident	not a dejure resident	12	massa / mousseye / mousgoume	capital, large city	visitor	not dejure resident	not a dejure resident	not a dejure resident	incomplete secondary	son/daughter-in-law	male	36	not a dejure resident	100	100	100	100	100	able to read whole sentence
LB7	3	200	749765	2019	1440	1972	866	47	45-49	month and year - information complete	completed	2	all woman sample	borkou/tibesti	rural	selected	woman selected, but privacy not possible	borkou/tibesti	rural	no education	tube well or borehole	on premises	flush to pit latrine	no	no	no	no	carpet	stone with lime / cement	metal	catholic			usual resident	borkou/tibesi	rural		no education	wife or husband	male	50	no	100	100	100	100	100	cannot read at all
KE8	3	8	896156	2022	1469	1988	1057	34	30-34	month and year - information complete	completed	2	all woman sample	batha	urban	not selected	woman selected and interviewed	batha	urban	no education	cart with small tank	don't know	pit latrine with slab	yes	yes	no	no	carpet	cement	metal	7	massa / mousseye / mousgoume		usual resident	batha	urban		no education	head	female	34	no	100	100	100	100	100	cannot read at all
LS6	3	198	2648837	2014	1377	1989	1079	24	20-24	year and age - year ignored	completed	2	all woman sample	gura	urban	selected		gura	urban	primary	piped to yard/plot	on premises	pit latrine with slab	yes	no	no	yes	carpet	cement blocks	metal	catholic			usual resident	gura	urban		complete primary	15	male	45	no	100	100	100	100	100	able to read whole sentence
BJ7	3	36	582692	2018	1417	2000	1203	17	15-19	month and year - information complete	completed	2	all woman sample	batha	rural	not selected	woman not selected	batha	rural	no education	unprotected well	45	no facility/bush/field	no	yes	yes	no	earth, sand	uncovered adobe	metal	10	arab		usual resident	batha	rural		no education	not related	male	48	no	100	100	100	100	100	cannot read at all
BJ7	3	6	582692	2018	1417	1988	1058	29	25-29	month and year - information complete	completed	2	all woman sample	batha	rural	not selected	woman not selected	batha	rural	no education	unprotected well	5	no facility/bush/field	no	no	yes	no	carpet	bricks	metal	muslim	arab		usual resident	batha	rural		no education	wife or husband	male	38	no	100	100	100	100	100	cannot read at all
BJ7	3	36	582692	2018	1417	1977	925	41	40-44	month and year - information complete	completed	2	all woman sample	batha	rural	not selected	woman not selected	batha	rural	no education	unprotected well	45	no facility/bush/field	no	yes	yes	no	earth, sand	uncovered adobe	metal	10	arab		usual resident	batha	rural		no education	co-spouse	male	48	no	100	100	100	100	100	cannot read at all
NG7	3	27	1283143	2018	1425	1979	951	39	35-39	month and year - information complete	completed	2	all woman sample	batha	urban	not selected	woman not selected	batha	urban	secondary	14	10	flush to piped sewer system	yes	no	yes	no	carpet	cement	metal	catholic	bidio / migami / kenga / danglat		usual resident	batha	urban		complete secondary	wife or husband	male	43	no	100	100	100	100	100	able to read only parts of sentence
GN7	3	18	1096066	2018	1420	2000	1203	18	15-19	month and year - information complete	completed	2	all woman sample	logone occidental	rural	not selected		logone occidental	rural	no education	rainwater	don't know	no facility/bush/field	no	no	no	no	carpet	bricks	metal	protestant	ouada / maba / massalit / mimi	town	usual resident	logone occidental	rural	town	no education	son/daughter	male	50		100	100	100	100	100	cannot read at all
BJ7	3	30	582692	2018	1417	1985	1021	33	30-34	month and year - information complete	completed	2	all woman sample	batha	rural	selected	woman selected and interviewed	batha	rural	no education	tube well or borehole	15	no facility/bush/field	no	yes	no	no	earth, sand	bricks	thatch / palm leaf	muslim	zaghawa / bideyat / kob		usual resident	batha	rural		no education	wife or husband	male	36	no	100	100	100	100	100	cannot read at all
BJ7	3	45	582692	2018	1417	1988	1057	30	30-34	month and year - information complete	completed	2	all woman sample	batha	rural	not selected	woman not selected	batha	rural	no education	unprotected well	on premises	no facility/bush/field	no	no	yes	no	earth, sand	uncovered adobe	metal	muslim	arab		usual resident	batha	rural		no education	wife or husband	male	34	no	100	100	100	100	100	cannot read at all
LB7	3	168	749765	2019	1440	1970	850	49	45-49	month and year - information complete	completed	2	all woman sample	borkou/tibesti	rural	selected	woman not selected	borkou/tibesti	rural	no education	tube well or borehole	on premises	flush to septic tank	no	no	no	no	carpet	stone with lime / cement	metal	catholic			usual resident	borkou/tibesi	rural		no education	parent	female	29	no	100	100	100	100	100	cannot read at all
CD6	3	31	1293010	2013	1364	1991	1097	22	20-24	month and year - information complete	completed	no calendar	all woman sample	batha	urban	selected	woman not selected	batha	urban	secondary	14	2	flush to septic tank	yes	no	no	no	carpet	bricks	metal	11	marba / ll / mesm	capital, large city	usual resident	batha	urban	capital, large city	complete secondary	wife or husband	male	36	no	100	100	100	100	100	able to read whole sentence
BJ7	3	19	582692	2018	1417	1993	1117	25	25-29	month and year - information complete	completed	2	all woman sample	batha	rural	not selected	woman not selected	batha	rural	no education	unprotected well	on premises	no facility/bush/field	no	no	yes	no	earth, sand	bricks	metal	muslim	arab		usual resident	batha	rural		no education	co-spouse	male	38	no	100	100	100	100	100	cannot read at all
LB7	3	126	749765	2019	1440	2003	1239	16	15-19	month and year - information complete	completed	2	all woman sample	borkou/tibesti	rural	not selected	woman not selected	borkou/tibesti	rural	secondary	tube well or borehole	10	pit latrine without slab/open pit	no	no	yes	no	carpet	stone with lime / cement	metal	catholic			usual resident	borkou/tibesi	rural		incomplete secondary	wife or husband	male	20	no	100	100	100	100	100	able to read whole sentence
TD6	3	27	115881	2015	1381	1988	1061	26	25-29	month and year - information complete	completed		all woman sample	borkou/tibesti	rural	not selected	woman selected and interviewed	borkou/tibesti	rural	primary	tube well or borehole	30	no facility/bush/field	no	no	no	no	earth, sand	covered adobe	sod	muslim	arab		usual resident	borkou/tibesi	rural		incomplete primary	son/daughter	female	56	no	100	100	100	100	100	cannot read at all
CD6	3	29	1293010	2013	1364	1991	1103	21	20-24	month and year - information complete	completed	no calendar	all woman sample	batha	urban	selected	woman not selected	batha	urban	secondary	not a dejure resident	not a dejure resident	not a dejure resident	not a dejure resident	not a dejure resident	not a dejure resident	not a dejure resident	not a dejure resident	not a dejure resident	not a dejure resident	15	sara (ngambaye/sara madjin-gaye/mbaye)	capital, large city	visitor	not dejure resident	not a dejure resident	not a dejure resident	complete secondary	other relative	male	46	not a dejure resident	100	100	100	100	100	able to read whole sentence
CD6	3	12	1293010	2013	1364	1991	1094	22	20-24	month and year - information complete	completed	no calendar	all woman sample	batha	urban	selected	woman not selected	batha	urban	higher	piped to yard/plot	on premises	pit latrine with slab	yes	no	no	no	carpet	cement blocks	metal	15	marba / ll / mesm	capital, large city	usual resident	batha	urban	capital, large city	higher	son/daughter	male	56	no	100	100	100	100	100	able to read whole sentence
BJ7	3	2	582692	2018	1417	1983	997	35	35-39	month and year - information complete	completed	2	all woman sample	batha	rural	not selected	woman not selected	batha	rural	no education	unprotected well	10	pit latrine without slab/open pit	no	yes	yes	no	earth, sand	uncovered adobe	metal	protestant	arab		usual resident	batha	rural		no education	not related	male	41	no	100	100	100	100	100	cannot read at all
LS6	3	137	2648837	2014	1377	1989	1078	24	20-24	month and year - information complete	completed	2	all woman sample	gura	urban	not selected		gura	urban	higher	not a dejure resident	not a dejure resident	not a dejure resident	not a dejure resident	not a dejure resident	not a dejure resident	not a dejure resident	not a dejure resident	not a dejure resident	not a dejure resident	7			visitor	not dejure resident	not a dejure resident		higher	son/daughter	male	54	not a dejure resident	100	100	100	100	100	able to read whole sentence
KE8	3	59	896156	2022	1469	1995	1148	26	25-29	month and year - information complete	completed	2	all woman sample	batha	urban	not selected	woman selected and interviewed	batha	urban	secondary	14	120	ventilated improved pit latrine (vip)	yes	yes	no	no	carpet	cement	metal	other	boulala / mdgo / kouka		usual resident	batha	urban		complete secondary	wife or husband	male	32	no	100	100	100	100	100	able to read whole sentence
CD6	3	14	1293010	2013	1364	1981	973	32	30-34	month and year - information complete	completed	no calendar	all woman sample	batha	urban	selected	woman not selected	batha	urban	higher	bottled water	3	flush to septic tank	yes	no	no	yes	cement	cement blocks	metal	11	massa / mousseye / mousgoume	capital, large city	usual resident	batha	urban	capital, large city	higher	wife or husband	male	41	no	100	100	100	100	100	able to read whole sentence
CD6	3	8	1293010	2013	1364	1994	1140	18	15-19	year and age - month imputed	completed	no calendar	all woman sample	batha	urban	not selected	woman not selected	batha	urban	secondary	piped to yard/plot	on premises	pit latrine with slab	yes	no	no	yes	carpet	cement blocks	metal	15	marba / ll / mesm	capital, large city	usual resident	batha	urban	capital, large city	incomplete secondary	niece/nephew by blood	male	47	no	100	100	100	100	100	able to read whole sentence
NG7	3	49	1283143	2018	1425	1985	1023	33	30-34	month and year - information complete	completed	2	all woman sample	batha	urban	selected	woman not selected	batha	urban	higher	14	5	flush to pit latrine	yes	no	no	no	carpet	cement blocks	metal	protestant	bidio / migami / kenga / danglat		usual resident	batha	urban		higher	wife or husband	male	36	no	100	100	100	100	100	able to read whole sentence
NG7	3	27	1283143	2018	1425	1998	1184	20	20-24	month and year - information complete	completed	2	all woman sample	batha	urban	not selected	woman not selected	batha	urban	secondary	14	10	flush to piped sewer system	yes	no	yes	no	carpet	cement	metal	catholic	bidio / migami / kenga / danglat		usual resident	batha	urban		complete secondary	niece/nephew by blood	male	43	no	100	100	100	100	100	able to read only parts of sentence
CD6	3	11	1293010	2013	1364	1974	894	39	35-39	month and year - information complete	completed	no calendar	all woman sample	batha	urban	selected	woman not selected	batha	urban	secondary	piped to yard/plot	on premises	flush to septic tank	yes	no	no	no	carpet	cement blocks	metal	15	marba / ll / mesm	capital, large city	usual resident	batha	urban	capital, large city	incomplete secondary	wife or husband	male	46	no	100	100	100	100	100	able to read whole sentence
BJ7	3	34	582692	2018	1417	1989	1069	29	25-29	month and year - information complete	completed	2	all woman sample	batha	rural	selected	woman selected and interviewed	batha	rural	no education	tube well or borehole	15	no facility/bush/field	no	yes	no	no	carpet	cement	metal	muslim	arab		usual resident	batha	rural		no education	wife or husband	male	32	no	100	100	100	100	100	cannot read at all
NG7	3	44	1283143	2018	1425	1984	1010	34	30-34	month and year - information complete	completed	2	all woman sample	batha	urban	not selected	woman not selected	batha	urban	higher	tube well or borehole	on premises	flush to septic tank	yes	no	no	yes	35	cement blocks	metal	catholic	bidio / migami / kenga / danglat		usual resident	batha	urban		higher	wife or husband	male	65	no	100	100	100	100	100	able to read whole sentence
BJ7	3	49	582692	2018	1417	1975	901	43	40-44	month and year - information complete	completed	2	all woman sample	batha	rural	not selected	woman not selected	batha	rural	no education	protected well	5	no facility/bush/field	no	no	yes	no	earth, sand	dirt	metal	muslim	arab		usual resident	batha	rural		no education	wife or husband	male	50	no	100	100	100	100	100	cannot read at all
CD6	3	3	1293010	2013	1364	1970	848	43	40-44	month and year - information complete	completed	no calendar	all woman sample	batha	urban	not selected	woman not selected	batha	urban	higher	piped to yard/plot	on premises	flush to septic tank	yes	no	no	yes	carpet	cement blocks	metal	11	toupouri / kra	capital, large city	usual resident	batha	urban	capital, large city	higher	wife or husband	male	57	no	100	100	100	100	100	able to read whole sentence
LS6	3	341	2648837	2014	1377	1985	1021	29	25-29	month and year - information complete	completed	2	all woman sample	gura	urban	selected		gura	urban	primary	14	15	pit latrine with slab	no	no	no	no	carpet	cement blocks	metal	no religion			usual resident	gura	urban		complete primary	head	female	30	no	100	100	100	100	100	able to read only parts of sentence
LB7	3	168	749765	2019	1440	1990	1087	29	25-29	month and year - information complete	completed	2	all woman sample	borkou/tibesti	rural	selected	woman selected and interviewed	borkou/tibesti	rural	primary	tube well or borehole	on premises	flush to septic tank	no	no	no	no	carpet	stone with lime / cement	metal	catholic			usual resident	borkou/tibesi	rural		complete primary	head	female	29	no	100	100	100	100	100	able to read only parts of sentence
KE8	3	1	896156	2022	1469	1989	1079	32	30-34	month and year - information complete	completed	2	all woman sample	batha	urban	not selected	woman not selected	batha	urban	primary	14	120	ventilated improved pit latrine (vip)	no	no	no	no	carpet	cement	metal	muslim	ouada / maba / massalit / mimi		usual resident	batha	urban		complete primary	head	female	28	no	100	100	100	100	100	able to read only parts of sentence
LS6	3	247	2648837	2014	1377	1980	969	34	30-34	month and year - information complete	completed	2	all woman sample	gura	urban	not selected		gura	urban	higher	piped to yard/plot	on premises	pit latrine with slab	yes	no	no	no	cement	bricks	metal	protestant			usual resident	gura	urban		higher	son/daughter	male	64	no	100	100	100	100	100	able to read whole sentence
BJ7	3	4	582692	2018	1417	1998	1177	20	20-24	month and year - information complete	completed	2	all woman sample	batha	rural	selected	woman selected and interviewed	batha	rural	no education	unprotected well	on premises	no facility/bush/field	no	no	yes	no	earth, sand	uncovered adobe	metal	muslim	arab		usual resident	batha	rural		no education	son/daughter-in-law	male	68	no	100	100	100	100	100	cannot read at all
GN7	3	42	1096066	2018	1420	1994	1139	23	20-24	month and year - information complete	completed	2	all woman sample	logone occidental	rural	not selected		logone occidental	rural	no education	tube well or borehole	don't know	pit latrine with slab	no	no	no	no	carpet	bricks	metal	animist	ouada / maba / massalit / mimi	town	usual resident	logone occidental	rural	town	no education	head	female	25		100	100	100	100	100	cannot read at all
KE8	3	32	896156	2022	1469	1995	1148	26	25-29	month and year - information complete	completed	2	all woman sample	batha	urban	not selected	woman selected and interviewed	batha	urban	secondary	cart with small tank	0	pit latrine with slab	yes	no	no	no	35	cement	metal	catholic	boulala / mdgo / kouka		usual resident	batha	urban		complete secondary	head	female	26	no	100	100	100	100	100	able to read whole sentence
BJ7	3	47	582692	2018	1417	1994	1129	24	20-24	month and year - information complete	completed	2	all woman sample	batha	rural	selected	woman selected and interviewed	batha	rural	no education	14	15	no facility/bush/field	yes	no	yes	no	carpet	cement	metal	muslim	arab		usual resident	batha	rural		no education	wife or husband	male	28	no	100	100	100	100	100	cannot read at all
GN7	3	15	1096066	2018	1420	1993	1119	25	25-29	year and age - month imputed	completed	2	all woman sample	logone occidental	rural	selected		logone occidental	rural	no education	14	15	pit latrine without slab/open pit	yes	no	no	no	dung	stone with mud	metal	protestant	ouada / maba / massalit / mimi	town	usual resident	logone occidental	rural	town	no education	wife or husband	male	28		100	100	100	100	100	cannot read at all
CD6	3	19	1293010	2013	1364	1986	1039	27	25-29	age - year/month imputed	completed	no calendar	all woman sample	batha	urban	not selected	woman selected and interviewed	batha	urban	primary	other	25	flush to septic tank	yes	no	no	no	carpet	cement blocks	metal	15	toupouri / kra	capital, large city	usual resident	batha	urban	capital, large city	incomplete primary	son/daughter	female	62	no	100	100	100	100	100
CD6	3	22	1293010	2013	1364	1992	1111	21	20-24	year and age - month imputed	completed	no calendar	all woman sample	batha	urban	not selected	woman selected and interviewed	batha	urban	secondary	piped to yard/plot	on premises	flush to septic tank	yes	no	no	no	carpet	cement blocks	metal	15	marba / ll / mesm	capital, large city	usual resident	batha	urban	capital, large city	complete secondary	wife or husband	male	45	no	100	100	100	100	100	able to read whole sentence
CD6	3	10	1293010	2013	1364	1992	1111	21	20-24	month and year - information complete	completed	no calendar	all woman sample	batha	urban	selected	woman not selected	batha	urban	secondary	piped to yard/plot	on premises	pit latrine with slab	yes	no	no	no	carpet	cement blocks	metal	15	sara (ngambaye/sara madjin-gaye/mbaye)	capital, large city	usual resident	batha	urban	capital, large city	complete secondary	wife or husband	male	27	no	100	100	100	100	100	able to read whole sentence
CD6	3	5	1293010	2013	1364	1994	1137	18	15-19	month and year - information complete	completed	no calendar	all woman sample	batha	urban	not selected	woman not selected	batha	urban	secondary	piped to yard/plot	on premises	flush to septic tank	yes	yes	no	no	carpet	cement blocks	metal	15	marba / ll / mesm	capital, large city	usual resident	batha	urban	capital, large city	incomplete secondary	son/daughter	female	51	no	100	100	100	100	100	able to read whole sentence
CD6	3	20	1293010	2013	1364	1994	1139	18	15-19	month and year - information complete	completed	no calendar	all woman sample	batha	urban	selected	woman not selected	batha	urban	secondary	bottled water	10	flush to septic tank	yes	yes	no	yes	cement	cement blocks	ceramic tiles	15	sara (ngambaye/sara madjin-gaye/mbaye)	capital, large city	usual resident	batha	urban	capital, large city	incomplete secondary	niece/nephew by blood	male	49	yes	100	100	100	100	100	able to read whole sentence
BJ7	3	36	582692	2018	1417	1989	1069	29	25-29	month and year - information complete	completed	2	all woman sample	batha	rural	not selected	woman not selected	batha	rural	no education	unprotected well	45	no facility/bush/field	no	yes	yes	no	earth, sand	uncovered adobe	metal	10	arab		usual resident	batha	rural		no education	co-spouse	male	48	no	100	100	100	100	100	cannot read at all
BJ7	3	6	582692	2018	1417	1982	985	36	35-39	month and year - information complete	completed	2	all woman sample	batha	rural	not selected	woman not selected	batha	rural	no education	unprotected well	5	no facility/bush/field	no	no	yes	no	carpet	bricks	metal	10	arab		usual resident	batha	rural		no education	not related	male	38	no	100	100	100	100	100	cannot read at all
TD6	4	14	1148282	2014	1380	1987	1046	27	25-29	age - year/month imputed	completed		all woman sample	chari baguirmi	rural	not selected	woman selected and interviewed	chari baguirmi	rural	no education	tube well or borehole	8	no facility/bush/field	no	no	yes	no	carpet	uncovered adobe	metal	muslim	arab		usual resident	chari baguirmi	rural		no education	wife or husband	male	32	no	100	100	100	100	100	cannot read at all
LB7	4	68	791344	2019	1440	1981	975	38	35-39	month and year - information complete	completed	2	all woman sample	borkou/tibesti	rural	selected	woman selected and interviewed	borkou/tibesti	rural	no education	tube well or borehole	15	no facility/bush/field	no	no	no	no	earth, sand	bamboo with mud	cardboard	catholic			usual resident	borkou/tibesi	rural		no education	wife or husband	male	58	no	100	100	100	100	100	cannot read at all
LS6	4	210	2359339	2014	1378	1971	863	42	40-44	month and year - information complete	completed	2	all woman sample	gura	urban	selected		gura	urban	primary	piped to yard/plot	on premises	pit latrine with slab	no	no	no	no	carpet	cement blocks	metal	no religion			usual resident	gura	urban		complete primary	wife or husband	male	45	no	100	100	100	100	100	able to read only parts of sentence
GN7	4	45	1274624	2018	1421	1988	1061	30	30-34	month and year - information complete	completed	2	all woman sample	hadjer-lamis	rural	selected		hadjer-lamis	rural	no education	river/dam/lake/ponds/stream/canal/irrigation channel	30	no facility/bush/field	no	no	no	no	dung	dirt	thatch / palm leaf	catholic	arab	town	usual resident	hadjer-lamis	rural	town	no education	son/daughter	female	75		100	100	100	100	100	cannot read at all
KE8	4	34	841077	2022	1469	1997	1171	24	20-24	month and year - information complete	completed	2	all woman sample	batha	urban	not selected	woman selected and interviewed	batha	urban	secondary	14	10	flush to septic tank	yes	no	no	no	carpet	cement	metal	catholic	kanembou / bornou / boudouma		usual resident	batha	urban		complete secondary	son/daughter	female	58	no	100	100	100	100	100	able to read whole sentence
CD6	4	24	2028329	2013	1368	1994	1134	19	15-19	month and year - information complete	completed	no calendar	all woman sample	borkou/tibesti	rural	selected	woman not selected	borkou/tibesti	rural	secondary	unprotected spring	45	pit latrine without slab/open pit	no	no	no	no	earth, sand	cane / palm / trunks	thatch / palm leaf	11	toupouri / kra	countryside	usual resident	borkou/tibesi	rural	countryside	incomplete secondary	wife or husband	male	20	no	100	100	100	100	100	able to read whole sentence
NG7	4	7	565665	2018	1428	1980	966	38	35-39	month and year - information complete	completed	2	all woman sample	batha	urban	not selected	woman not selected	batha	urban	higher	92	30	flush to pit latrine	yes	yes	yes	yes	carpet	cement blocks	metal	protestant	96		usual resident	batha	urban		higher	wife or husband	male	54	no	100	100	100	100	100	able to read whole sentence
NG7	4	29	565665	2018	1428	1980	969	38	35-39	month and year - information complete	completed	2	all woman sample	batha	urban	not selected	woman not selected	batha	urban	higher	92	on premises	flush to piped sewer system	yes	no	no	no	35	cement	metal	catholic	ouada / maba / massalit / mimi		usual resident	batha	urban		higher	wife or husband	male	40	no	100	100	100	100	100	able to read whole sentence
LB7	4	162	791344	2019	1440	1990	1092	29	25-29	month and year - information complete	completed	2	all woman sample	borkou/tibesti	rural	selected	woman selected and interviewed	borkou/tibesti	rural	no education	14	30	no facility/bush/field	no	no	no	no	earth, sand	bamboo with mud	metal	catholic			usual resident	borkou/tibesi	rural		no education	wife or husband	male	30	no	100	100	100	100	100	cannot read at all
CD6	4	23	2028329	2013	1368	1964	777	49	45-49	month and year - information complete	completed	no calendar	all woman sample	borkou/tibesti	rural	selected	woman not selected	borkou/tibesti	rural	primary	protected spring	30	pit latrine with slab	no	yes	no	no	earth, sand	uncovered adobe	thatch / palm leaf	11	toupouri / kra	countryside	usual resident	borkou/tibesi	rural	countryside	incomplete primary	wife or husband	male	53	no	100	100	100	100	100	able to read only parts of sentence
BJ7	4	22	1645669	2018	1417	1999	1189	19	15-19	month and year - information complete	completed	2	all woman sample	batha	rural	selected	woman selected and interviewed	batha	rural	no education	unprotected well	5	no facility/bush/field	yes	yes	yes	no	carpet	uncovered adobe	metal	animist	arab		usual resident	batha	rural		no education	son/daughter-in-law	male	43	no	100	100	100	100	100	cannot read at all
LS6	4	210	2359339	2014	1378	1990	1084	24	20-24	month and year - information complete	completed	2	all woman sample	gura	urban	selected		gura	urban	secondary	piped to yard/plot	on premises	pit latrine with slab	no	no	no	no	carpet	cement blocks	metal	no religion			usual resident	gura	urban		incomplete secondary	son/daughter	male	45	no	100	100	100	100	100	able to read whole sentence
TD6	4	6	1148282	2014	1380	1969	840	45	45-49	year and age - month imputed	completed		all woman sample	chari baguirmi	rural	not selected	woman not selected	chari baguirmi	rural	no education	tube well or borehole	60	no facility/bush/field	no	no	no	no	earth, sand	covered adobe	metal	catholic	sara (ngambaye/sara madjin-gaye/mbaye)		usual resident	chari baguirmi	rural		no education	wife or husband	male	54	no	100	100	100	100	100	cannot read at all
AF7	4	105	1620613	1394	1131	1370	841	24	20-24	month and year - information complete	completed	2	ever married sample	batha	urban		woman not selected	batha	urban	primary	tube well or borehole	15	hanging toilet/latrine	yes	yes	no	no	36	covered adobe	palm / bamboo		gorane		usual resident	batha	urban		complete primary	son/daughter	male	54	no	121	133	133	110	140	cannot read at all
LS6	4	327	2359339	2014	1378	1991	1098	23	20-24	month and year - information complete	completed	2	all woman sample	gura	urban	not selected		gura	urban	secondary	piped to yard/plot	on premises	pit latrine with slab	yes	no	no	yes	35	cement	metal	animist			usual resident	gura	urban		complete secondary	wife or husband	male	27	no	100	100	100	100	100	able to read whole sentence
LB7	4	117	791344	2019	1440	2000	1209	19	15-19	month and year - information complete	completed	2	all woman sample	borkou/tibesti	rural	selected	woman selected and interviewed	borkou/tibesti	rural	primary	14	40	no facility/bush/field	no	no	no	no	carpet	bamboo with mud	metal	catholic			usual resident	borkou/tibesi	rural		incomplete primary	son/daughter	female	48	no	100	100	100	100	100	able to read only parts of sentence
BJ7	4	35	1645669	2018	1417	1982	985	36	35-39	month and year - information complete	completed	2	all woman sample	batha	rural	selected	woman not selected	batha	rural	no education	river/dam/lake/ponds/stream/canal/irrigation channel	15	no facility/bush/field	yes	yes	yes	no	earth, sand	uncovered adobe	metal	muslim	arab		usual resident	batha	rural		no education	wife or husband	male	43	no	100	100	100	100	100	cannot read at all
KE8	4	78	841077	2022	1469	2006	1279	15	15-19	month and year - information complete	completed	2	all woman sample	batha	urban	not selected	woman not selected	batha	urban	primary	public tap/standpipe	on premises	flush to pit latrine	yes	no	no	no	35	cement	cardboard	other	bidio / migami / kenga / danglat		usual resident	batha	urban		complete primary	son/daughter	male	47	no	100	100	100	100	100	able to read whole sentence
LB7	4	30	791344	2019	1440	1999	1198	20	20-24	month and year - information complete	completed	2	all woman sample	borkou/tibesti	rural	not selected	woman not selected	borkou/tibesti	rural	secondary	tube well or borehole	20	no facility/bush/field	no	no	no	no	earth, sand	bamboo with mud	metal	catholic			usual resident	borkou/tibesi	rural		incomplete secondary	head	female	20	no	100	100	100	100	100	able to read whole sentence
LB7	4	318	791344	2019	1440	1973	884	46	45-49	month and year - information complete	completed	2	all woman sample	borkou/tibesti	rural	selected	woman selected and interviewed	borkou/tibesti	rural	primary	14	10	no facility/bush/field	no	no	no	no	earth, sand	bamboo with mud	metal	catholic			usual resident	borkou/tibesi	rural		incomplete primary	son/daughter	female	80	no	100	100	100	100	100	cannot read at all
NG7	4	14	565665	2018	1428	1976	918	42	40-44	month and year - information complete	completed	2	all woman sample	batha	urban	selected	woman selected and interviewed	batha	urban	primary	rainwater	on premises	flush to pit latrine	yes	no	yes	no	carpet	cement blocks	metal	catholic	96		usual resident	batha	urban		complete primary	wife or husband	male	50	no	100	100	100	100	100	cannot read at all
BJ7	4	62	1645669	2018	1417	1974	889	44	40-44	month and year - information complete	completed	2	all woman sample	batha	rural	selected	woman not selected	batha	rural	no education	unprotected well	60	no facility/bush/field	no	yes	yes	no	earth, sand	stone with lime / cement	thatch / palm leaf	muslim	zaghawa / bideyat / kob		usual resident	batha	rural		no education	wife or husband	male	47	no	100	100	100	100	100	cannot read at all
CD6	4	12	2028329	2013	1368	1972	870	41	40-44	month and year - information complete	completed	no calendar	all woman sample	borkou/tibesti	rural	not selected	woman selected and interviewed	borkou/tibesti	rural	no education	unprotected spring	45	pit latrine without slab/open pit	no	no	no	no	earth, sand	cane / palm / trunks	thatch / palm leaf	12	toupouri / kra	countryside	usual resident	borkou/tibesi	rural	countryside	no education	brother/sister	female	55	no	100	100	100	100	100	cannot read at all
NG7	4	8	565665	2018	1428	1980	965	38	35-39	month and year - information complete	completed	2	all woman sample	batha	urban	not selected	woman not selected	batha	urban	higher	92	on premises	flush to piped sewer system	yes	yes	yes	yes	cement	cement	metal	protestant	96		usual resident	batha	urban		higher	wife or husband	male	41	no	100	100	100	100	100	able to read whole sentence
AF7	4	209	1620613	1394	1131	1368	828	25	25-29	month and year - information complete	completed	2	ever married sample	batha	urban		woman selected and interviewed	batha	urban	primary	piped to yard/plot	on premises	ventilated improved pit latrine (vip)	yes	yes	no	yes	35	cement	other		gorane		usual resident	batha	urban		incomplete primary	wife or husband	male	40	no	113	118	120	110	125	cannot read at all
AF7	4	237	1620613	1394	1131	1367	805	27	25-29	month and year - information complete	completed	2	ever married sample	batha	urban		woman selected and interviewed	batha	urban	no education	piped to yard/plot	on premises	pit latrine with slab	no	no	no	no	other	cement	palm / bamboo		arab		usual resident	batha	urban		no education	wife or husband	male	35	yes	111	122	128	108	128	cannot read at all
NG7	4	25	565665	2018	1428	1978	943	40	40-44	month and year - information complete	completed	2	all woman sample	batha	urban	not selected	woman not selected	batha	urban	higher	92	on premises	flush to piped sewer system	yes	no	yes	yes	cement	cement	metal	protestant	96		usual resident	batha	urban		higher	wife or husband	male	54	no	100	100	100	100	100	able to read whole sentence
LS6	4	103	2359339	2014	1378	1972	865	42	40-44	month and year - information complete	completed	2	all woman sample	gura	urban	selected		gura	urban	higher	piped to yard/plot	on premises	pit latrine with slab	yes	no	no	yes	35	bricks	metal	7			usual resident	gura	urban		higher	wife or husband	male	46	no	100	100	100	100	100	able to read whole sentence
GN7	4	40	1274624	2018	1421	1989	1069	29	25-29	month and year - information complete	completed	2	all woman sample	hadjer-lamis	rural	not selected		hadjer-lamis	rural	no education	tube well or borehole	45	pit latrine with slab	no	no	yes	no	carpet	cement	metal	catholic	arab	town	usual resident	hadjer-lamis	rural	town	no education	wife or husband	male	52		100	100	100	100	100	cannot read at all
BJ7	4	162	1645669	2018	1417	1991	1093	27	25-29	month and year - information complete	completed	2	all woman sample	batha	rural	not selected	woman not selected	batha	rural	no education	unprotected spring	20	no facility/bush/field	no	no	yes	no	earth, sand	dirt	metal	10	arab		usual resident	batha	rural		no education	wife or husband	male	27	no	100	100	100	100	100	cannot read at all
CD6	4	5	2028329	2013	1368	1987	1054	26	25-29	month and year - information complete	completed	no calendar	all woman sample	borkou/tibesti	rural	selected	woman not selected	borkou/tibesti	rural	secondary	unprotected spring	40	pit latrine without slab/open pit	no	no	no	no	earth, sand	cane / palm / trunks	thatch / palm leaf	12	toupouri / kra	countryside	usual resident	borkou/tibesi	rural	countryside	complete secondary	son/daughter	female	48	no	100	100	100	100	100	able to read whole sentence
GN7	4	1	1274624	2018	1421	1987	1051	30	30-34	month and year - information complete	completed	2	all woman sample	hadjer-lamis	rural	not selected		hadjer-lamis	rural	no education	unprotected spring	20	pit latrine with slab	yes	no	yes	yes	carpet	cement	metal	catholic	arab	town	usual resident	hadjer-lamis	rural	town	no education	wife or husband	male	77		100	100	100	100	100	cannot read at all
AF7	4	105	1620613	1394	1131	1349	590	45	45-49	month and year - information complete	completed	2	ever married sample	batha	urban		woman selected and interviewed	batha	urban	no education	tube well or borehole	15	hanging toilet/latrine	yes	yes	no	no	36	covered adobe	palm / bamboo		arab		usual resident	batha	urban		no education	wife or husband	male	54	no	100	100	100	100	101	cannot read at all
GN7	4	14	1274624	2018	1421	1985	1022	33	30-34	month and year - information complete	completed	2	all woman sample	hadjer-lamis	rural	not selected		hadjer-lamis	rural	no education	unprotected spring	40	pit latrine without slab/open pit	no	no	no	no	earth, sand	dirt	metal	catholic	arab	town	usual resident	hadjer-lamis	rural	town	no education	wife or husband	male	43		100	100	100	100	100	cannot read at all
BJ7	4	2	1645669	2018	1417	1999	1198	18	15-19	month and year - information complete	completed	2	all woman sample	batha	rural	not selected	woman not selected	batha	rural	secondary	unprotected well	10	no facility/bush/field	no	no	yes	no	earth, sand	dirt	metal	animist	arab		usual resident	batha	rural		incomplete secondary	son/daughter	male	78	no	100	100	100	100	100	able to read whole sentence
AF7	4	58	1620613	1394	1131	1359	711	35	35-39	year and age - month imputed	completed	2	ever married sample	batha	urban		woman selected, but privacy not possible	batha	urban	no education	protected well	on premises	pit latrine with slab	yes	no	no	no	13	cane / palm / trunks	palm / bamboo		gorane		usual resident	batha	urban		no education	son/daughter-in-law	male	76	no	101	100	102	101	101	cannot read at all
BJ7	4	42	1645669	2018	1417	1995	1141	23	20-24	month and year - information complete	completed	2	all woman sample	batha	rural	not selected	woman not selected	batha	rural	no education	tube well or borehole	5	no facility/bush/field	no	no	no	no	earth, sand	cane / palm / trunks	thatch / palm leaf	protestant	arab		usual resident	batha	rural		no education	wife or husband	male	33	no	100	100	100	100	100	cannot read at all
GN7	4	57	1274624	2018	1421	1993	1120	25	25-29	month and year - information complete	completed	2	all woman sample	hadjer-lamis	rural	selected		hadjer-lamis	rural	no education	protected spring	15	pit latrine without slab/open pit	no	no	no	no	earth, sand	dirt	thatch / palm leaf	catholic	arab	town	usual resident	hadjer-lamis	rural	town	no education	wife or husband	male	70		100	100	100	100	100	cannot read at all
CD6	4	29	2028329	2013	1368	1970	851	43	40-44	month and year - information complete	completed	no calendar	all woman sample	borkou/tibesti	rural	selected	woman not selected	borkou/tibesti	rural	primary	unprotected spring	45	pit latrine without slab/open pit	no	no	no	no	earth, sand	cane / palm / trunks	thatch / palm leaf	12	toupouri / kra	countryside	usual resident	borkou/tibesi	rural	countryside	complete primary	head	female	43	no	100	100	100	100	100	able to read whole sentence
TD6	4	14	1148282	2014	1380	1987	1055	27	25-29	year and age - month imputed	completed		all woman sample	chari baguirmi	rural	not selected	woman not selected	chari baguirmi	rural	no education	tube well or borehole	8	no facility/bush/field	no	no	yes	no	carpet	uncovered adobe	metal	muslim	arab		usual resident	chari baguirmi	rural		no education	wife or husband	male	32	no	100	100	100	100	100	cannot read at all
TD6	4	10	1148282	2014	1380	1965	781	49	45-49	month and year - information complete	completed		all woman sample	chari baguirmi	rural	not selected	woman selected and interviewed	chari baguirmi	rural	no education	tube well or borehole	5	no facility/bush/field	no	yes	yes	no	earth, sand	uncovered adobe	metal	muslim	arab		usual resident	chari baguirmi	rural		no education	wife or husband	male	52	no	100	100	100	100	100	cannot read at all
NG7	4	39	565665	2018	1428	1988	1062	30	30-34	month and year - information complete	completed	2	all woman sample	batha	urban	selected	woman selected and interviewed	batha	urban	secondary	92	on premises	flush to pit latrine	yes	no	yes	no	carpet	cement	metal	protestant	96		usual resident	batha	urban		complete secondary	wife or husband	male	36	no	100	100	100	100	100	able to read only parts of sentence
BJ7	4	49	1645669	2018	1417	1979	954	38	35-39	month and year - information complete	completed	2	all woman sample	batha	rural	selected	woman selected and interviewed	batha	rural	no education	unprotected well	on premises	no facility/bush/field	no	yes	no	no	earth, sand	uncovered adobe	metal	muslim	arab		usual resident	batha	rural		no education	wife or husband	male	53	no	100	100	100	100	100	cannot read at all
CD6	4	18	2028329	2013	1368	1975	911	38	35-39	month and year - information complete	completed	no calendar	all woman sample	borkou/tibesti	rural	selected	woman not selected	borkou/tibesti	rural	no education	protected spring	45	pit latrine without slab/open pit	no	no	no	no	earth, sand	uncovered adobe	thatch / palm leaf	12	toupouri / kra	countryside	usual resident	borkou/tibesi	rural	countryside	no education	wife or husband	male	53	no	100	100	100	100	100	cannot read at all
LS6	4	60	2359339	2014	1378	1988	1066	26	25-29	month and year - information complete	completed	2	all woman sample	gura	urban	not selected		gura	urban	primary	piped to yard/plot	on premises	pit latrine with slab	no	no	no	no	carpet	cement blocks	metal	protestant			usual resident	gura	urban		complete primary	wife or husband	male	27	no	100	100	100	100	100	able to read whole sentence
BJ7	4	142	1645669	2018	1417	1983	997	35	35-39	month and year - information complete	completed	2	all woman sample	batha	rural	selected	woman not selected	batha	rural	no education	unprotected well	10	no facility/bush/field	no	yes	yes	no	earth, sand	dirt	metal	muslim	zaghawa / bideyat / kob		usual resident	batha	rural		no education	wife or husband	male	42	no	100	100	100	100	100	cannot read at all
BJ7	4	116	1645669	2018	1417	1988	1057	30	30-34	month and year - information complete	completed	2	all woman sample	batha	rural	selected	woman selected and interviewed	batha	rural	no education	unprotected well	20	no facility/bush/field	no	yes	no	no	earth, sand	bricks	metal	muslim	zaghawa / bideyat / kob		usual resident	batha	rural		no education	other relative	male	37	no	100	100	100	100	100	cannot read at all
BJ7	4	2	1645669	2018	1417	1992	1105	26	25-29	month and year - information complete	completed	2	all woman sample	batha	rural	not selected	woman not selected	batha	rural	no education	unprotected well	10	no facility/bush/field	no	no	yes	no	earth, sand	dirt	metal	muslim	arab		usual resident	batha	rural		no education	son/daughter-in-law	male	78	no	100	100	100	100	100	cannot read at all
AF7	4	199	1620613	1394	1131	1354	649	40	40-44	year and age - month imputed	completed	2	ever married sample	batha	urban		woman selected, but not interviewed	batha	urban	no education	piped to yard/plot	on premises	pit latrine with slab	yes	yes	no	yes	35	covered adobe	palm / bamboo		gorane		usual resident	batha	urban		no education	wife or husband	male	35	yes	101	102	100	101	101	cannot read at all
CD6	4	10	2028329	2013	1368	1993	1122	20	20-24	month and year - information complete	completed	no calendar	all woman sample	borkou/tibesti	rural	selected	woman not selected	borkou/tibesti	rural	no education	unprotected spring	60	pit latrine without slab/open pit	no	no	no	no	earth, sand	cane / palm / trunks	thatch / palm leaf	12	toupouri / kra	countryside	usual resident	borkou/tibesi	rural	countryside	no education	son/daughter	female	44	no	100	100	100	100	100	cannot read at all
LB7	4	117	791344	2019	1440	1971	862	48	45-49	month and year - information complete	completed	2	all woman sample	borkou/tibesti	rural	selected	woman not selected	borkou/tibesti	rural	primary	14	40	no facility/bush/field	no	no	no	no	carpet	bamboo with mud	metal	catholic			usual resident	borkou/tibesi	rural		incomplete primary	head	female	48	no	100	100	100	100	100	cannot read at all
BJ7	4	82	1645669	2018	1417	1977	925	41	40-44	month and year - information complete	completed	2	all woman sample	batha	rural	not selected	woman not selected	batha	rural	no education	tube well or borehole	30	no facility/bush/field	no	yes	no	no	earth, sand	dirt	thatch / palm leaf	muslim	zaghawa / bideyat / kob		usual resident	batha	rural		no education	wife or husband	male	47	no	100	100	100	100	100	cannot read at all
LB7	4	279	791344	2019	1440	1997	1172	22	20-24	month and year - information complete	completed	2	all woman sample	borkou/tibesti	rural	not selected	woman not selected	borkou/tibesti	rural	primary	tube well or borehole	15	no facility/bush/field	no	no	no	no	carpet	bamboo with mud	metal	catholic			usual resident	borkou/tibesi	rural		incomplete primary	son/daughter	female	44	no	100	100	100	100	100	able to read only parts of sentence
BJ7	4	29	1645669	2018	1417	1988	1057	30	30-34	month and year - information complete	completed	2	all woman sample	batha	rural	not selected	woman not selected	batha	rural	no education	protected well	5	no facility/bush/field	no	no	yes	no	earth, sand	dirt	thatch / palm leaf	animist	arab		usual resident	batha	rural		no education	wife or husband	male	33	no	100	100	100	100	100	cannot read at all
LS6	4	328	2359339	2014	1378	1985	1032	28	25-29	month and year - information complete	completed	2	all woman sample	gura	urban	selected		gura	urban	secondary	piped to yard/plot	on premises	ventilated improved pit latrine (vip)	yes	no	no	yes	ceramic tiles	cement blocks	metal	catholic			usual resident	gura	urban		complete secondary	wife or husband	male	31	no	100	100	100	100	100	able to read whole sentence
AF7	4	162	1620613	1394	1131	1359	711	35	35-39	year and age - month imputed	completed	2	ever married sample	batha	urban		woman not selected	batha	urban	higher	protected well	5	composting toilet	yes	no	yes	yes	36	bricks	cement		96		usual resident	batha	urban		higher	other relative	male	50	no	101	100	102	102	101	able to read whole sentence
LB7	4	268	791344	2019	1440	1991	1098	28	25-29	month and year - information complete	completed	2	all woman sample	borkou/tibesti	rural	selected	woman selected and interviewed	borkou/tibesti	rural	no education	tube well or borehole	24	no facility/bush/field	no	no	no	no	earth, sand	bamboo with mud	metal	catholic			usual resident	borkou/tibesi	rural		no education	head	female	28	no	100	100	100	100	100	cannot read at all
LB7	4	3	791344	2019	1440	1981	975	38	35-39	month and year - information complete	completed	2	all woman sample	borkou/tibesti	rural	selected	woman selected and interviewed	borkou/tibesti	rural	primary	tube well or borehole	18	no facility/bush/field	no	no	no	no	carpet	stone with lime / cement	metal	catholic			usual resident	borkou/tibesi	rural		incomplete primary	wife or husband	male	41	no	100	100	100	100	100	cannot read at all
BJ7	4	169	1645669	2018	1417	1996	1153	22	20-24	month and year - information complete	completed	2	all woman sample	batha	rural	selected	woman not selected	batha	rural	no education	unprotected well	on premises	no facility/bush/field	no	yes	yes	no	earth, sand	dirt	metal	10	arab		usual resident	batha	rural		no education	other relative	male	35	no	100	100	100	100	100	cannot read at all
LB7	4	84	791344	2019	1440	1992	1105	27	25-29	month and year - information complete	completed	2	all woman sample	borkou/tibesti	rural	not selected	woman not selected	borkou/tibesti	rural	secondary	14	60	no facility/bush/field	no	no	no	no	carpet	stone with lime / cement	metal	catholic			usual resident	borkou/tibesi	rural		incomplete secondary	head	female	28	no	100	100	100	100	100	able to read whole sentence
AF7	4	86	1620613	1394	1131	1356	675	38	35-39	month and year - information complete	completed	2	ever married sample	batha	urban		woman selected and interviewed	batha	urban	no education	protected well	on premises	flush to septic tank	yes	no	no	no	35	bricks	cement		gorane		usual resident	batha	urban		no education	wife or husband	male	40	yes	100	100	100	100	100	cannot read at all
LB7	4	206	791344	2019	1440	1978	941	41	40-44	month and year - information complete	completed	2	all woman sample	borkou/tibesti	rural	not selected	woman not selected	borkou/tibesti	rural	no education	tube well or borehole	24	no facility/bush/field	yes	no	no	no	earth, sand	bamboo with mud	metal	catholic			usual resident	borkou/tibesi	rural		no education	wife or husband	male	40	no	100	100	100	100	100	cannot read at all
LB7	4	209	791344	2019	1440	2002	1232	17	15-19	month and year - information complete	completed	2	all woman sample	borkou/tibesti	rural	not selected	woman not selected	borkou/tibesti	rural	secondary	tube well or borehole	28	flush to septic tank	yes	no	no	no	carpet	stone with lime / cement	metal	catholic			usual resident	borkou/tibesi	rural		incomplete secondary	son/daughter	male	46	no	100	100	100	100	100	able to read whole sentence
AF7	4	67	1620613	1394	1131	1355	661	39	35-39	year and age - month imputed	completed	2	ever married sample	batha	urban		woman selected and interviewed	batha	urban	no education	protected well	5	flush to somewhere else	yes	no	no	no	36	stone with mud	thatch / palm leaf		gorane		usual resident	batha	urban		no education	wife or husband	male	45	no	101	101	106	101	101	cannot read at all
KE8	4	27	841077	2022	1469	1972	872	49	45-49	month and year - information complete	completed	2	all woman sample	batha	urban	not selected	woman not selected	batha	urban	secondary	14	10	pit latrine with slab	yes	no	no	no	carpet	cement	metal	other	toupouri / kra		usual resident	batha	urban		complete secondary	head	female	49	no	100	100	100	100	100	able to read whole sentence
LB7	4	254	791344	2019	1440	1978	938	41	40-44	month and year - information complete	completed	2	all woman sample	borkou/tibesti	rural	not selected	woman not selected	borkou/tibesti	rural	no education	tube well or borehole	60	no facility/bush/field	no	no	no	no	earth, sand	bamboo with mud	metal	catholic			usual resident	borkou/tibesi	rural		no education	wife or husband	male	50	no	100	100	100	100	100	cannot read at all
GN7	4	84	1274624	2018	1421	2001	1222	16	15-19	month and year - information complete	completed	2	all woman sample	hadjer-lamis	rural	not selected		hadjer-lamis	rural	no education	river/dam/lake/ponds/stream/canal/irrigation channel	5	no facility/bush/field	no	no	no	no	earth, sand	dirt	metal	catholic	arab	town	usual resident	hadjer-lamis	rural	town	no education	son/daughter	male	60		100	100	100	100	100	cannot read at all
CD6	4	10	2028329	2013	1368	1969	833	44	40-44	month and year - information complete	completed	no calendar	all woman sample	borkou/tibesti	rural	selected	woman not selected	borkou/tibesti	rural	no education	unprotected spring	60	pit latrine without slab/open pit	no	no	no	no	earth, sand	cane / palm / trunks	thatch / palm leaf	12	toupouri / kra	countryside	usual resident	borkou/tibesi	rural	countryside	no education	head	female	44	no	100	100	100	100	100	cannot read at all
AF7	4	20	1620613	1394	1131	1364	770	30	30-34	month and year - information complete	completed	2	ever married sample	batha	urban		woman selected and interviewed	batha	urban	no education	cart with small tank	5	flush to pit latrine	yes	no	no	no	36	bricks	cement		gorane		usual resident	batha	urban		no education	wife or husband	male	40	no	103	107	106	103	107	cannot read at all
NG7	4	34	565665	2018	1428	1969	829	49	45-49	month and year - information complete	completed	2	all woman sample	batha	urban	not selected	woman not selected	batha	urban	no education	protected well	7	flush to piped sewer system	yes	no	no	no	carpet	cement	metal	protestant	96		usual resident	batha	urban		no education	head	female	49	no	100	100	100	100	100	cannot read at all
BJ7	4	2	1645669	2018	1417	1999	1189	19	15-19	month and year - information complete	completed	2	all woman sample	batha	rural	not selected	woman not selected	batha	rural	secondary	unprotected well	10	no facility/bush/field	no	no	yes	no	earth, sand	dirt	metal	muslim	arab		usual resident	batha	rural		incomplete secondary	son/daughter-in-law	male	78	no	100	100	100	100	100	able to read whole sentence
LB7	4	344	791344	2019	1440	1992	1114	27	25-29	month and year - information complete	completed	2	all woman sample	borkou/tibesti	rural	not selected	woman not selected	borkou/tibesti	rural	no education	14	10	no facility/bush/field	no	no	no	no	carpet	bamboo with mud	metal	catholic			usual resident	borkou/tibesi	rural		no education	head	female	27	no	100	100	100	100	100	cannot read at all
LB7	4	287	791344	2019	1440	1990	1092	29	25-29	month and year - information complete	completed	2	all woman sample	borkou/tibesti	rural	not selected	woman not selected	borkou/tibesti	rural	secondary	tube well or borehole	15	no facility/bush/field	no	no	no	no	carpet	stone with lime / cement	metal	catholic			usual resident	borkou/tibesi	rural		complete secondary	wife or husband	male	32	no	100	100	100	100	100	able to read whole sentence
LB7	4	117	791344	2019	1440	1999	1191	20	20-24	month and year - information complete	completed	2	all woman sample	borkou/tibesti	rural	selected	woman not selected	borkou/tibesti	rural	primary	14	40	no facility/bush/field	no	no	no	no	carpet	bamboo with mud	metal	catholic			usual resident	borkou/tibesi	rural		incomplete primary	son/daughter-in-law	female	48	no	100	100	100	100	100	cannot read at all
GN7	4	42	1274624	2018	1421	1990	1083	28	25-29	month and year - information complete	completed	2	all woman sample	hadjer-lamis	rural	selected		hadjer-lamis	rural	no education	unprotected spring	30	pit latrine without slab/open pit	no	no	no	no	dung	stone with mud	thatch / palm leaf	catholic	arab	town	usual resident	hadjer-lamis	rural	town	no education	wife or husband	male	37		100	100	100	100	100	cannot read at all
NG7	4	31	565665	2018	1428	1997	1173	21	20-24	month and year - information complete	completed	2	all woman sample	batha	urban	selected	woman selected and interviewed	batha	urban	secondary	protected well	4	pit latrine without slab/open pit	no	no	no	no	carpet	cement	metal	catholic	96		usual resident	batha	urban		incomplete secondary	son/daughter	male	80	no	100	100	100	100	100	able to read only parts of sentence
GN7	4	15	1274624	2018	1421	1999	1199	18	15-19	month and year - information complete	completed	2	all woman sample	hadjer-lamis	rural	not selected		hadjer-lamis	rural	no education	unprotected spring	35	pit latrine without slab/open pit	no	no	no	no	dung	dirt	thatch / palm leaf	catholic	arab	town	usual resident	hadjer-lamis	rural	town	no education	son/daughter	male	52		100	100	100	100	100	cannot read at all
GN7	4	14	1274624	2018	1421	1986	1037	32	30-34	month and year - information complete	completed	2	all woman sample	hadjer-lamis	rural	not selected		hadjer-lamis	rural	no education	unprotected spring	40	pit latrine without slab/open pit	no	no	no	no	earth, sand	dirt	metal	catholic	arab	town	usual resident	hadjer-lamis	rural	town	no education	wife or husband	male	43		100	100	100	100	100	cannot read at all
BJ7	4	22	1645669	2018	1417	1999	1189	19	15-19	month and year - information complete	completed	2	all woman sample	batha	rural	selected	woman not selected	batha	rural	no education	unprotected well	5	no facility/bush/field	yes	yes	yes	no	carpet	uncovered adobe	metal	muslim	arab		usual resident	batha	rural		no education	son/daughter	male	43	no	100	100	100	100	100	cannot read at all
GN7	4	5	1274624	2018	1421	1992	1116	25	25-29	month and year - information complete	completed	2	all woman sample	hadjer-lamis	rural	not selected		hadjer-lamis	rural	no education	river/dam/lake/ponds/stream/canal/irrigation channel	20	pit latrine without slab/open pit	no	no	no	no	dung	dirt	thatch / palm leaf	catholic	arab	town	usual resident	hadjer-lamis	rural	town	no education	son/daughter-in-law	male	65		100	100	100	100	100	cannot read at all
GN7	4	35	1274624	2018	1421	1987	1050	30	30-34	month and year - information complete	completed	2	all woman sample	hadjer-lamis	rural	not selected		hadjer-lamis	rural	no education	river/dam/lake/ponds/stream/canal/irrigation channel	15	pit latrine without slab/open pit	no	no	yes	no	dung	bamboo with mud	thatch / palm leaf	catholic	arab	town	usual resident	hadjer-lamis	rural	town	no education	wife or husband	male	45		100	100	100	100	100	cannot read at all
BJ7	4	22	1645669	2018	1417	1978	937	40	40-44	month and year - information complete	completed	2	all woman sample	batha	rural	selected	woman not selected	batha	rural	no education	unprotected well	5	no facility/bush/field	yes	yes	yes	no	carpet	uncovered adobe	metal	animist	arab		usual resident	batha	rural		no education	wife or husband	male	43	no	100	100	100	100	100	cannot read at all
BJ7	4	109	1645669	2018	1417	1985	1021	33	30-34	month and year - information complete	completed	2	all woman sample	batha	rural	not selected	woman not selected	batha	rural	no education	unprotected well	15	no facility/bush/field	no	no	yes	no	earth, sand	dirt	thatch / palm leaf	muslim	zaghawa / bideyat / kob		usual resident	batha	rural		no education	co-spouse	male	35	no	100	100	100	100	100	cannot read at all
NG7	4	38	565665	2018	1428	1987	1054	31	30-34	month and year - information complete	completed	2	all woman sample	batha	urban	not selected	woman not selected	batha	urban	higher	92	on premises	flush to pit latrine	yes	no	no	no	35	cement	metal	protestant	96		usual resident	batha	urban		higher	head	female	31	no	100	100	100	100	100	able to read whole sentence
CD6	4	26	2028329	2013	1368	1970	844	43	40-44	month and year - information complete	completed	no calendar	all woman sample	borkou/tibesti	rural	selected	woman not selected	borkou/tibesti	rural	secondary	unprotected spring	60	pit latrine without slab/open pit	no	no	no	no	earth, sand	dirt	thatch / palm leaf	11	toupouri / kra	countryside	usual resident	borkou/tibesi	rural	countryside	incomplete secondary	wife or husband	male	47	no	100	100	100	100	100	able to read whole sentence
BJ7	4	2	1645669	2018	1417	1989	1069	29	25-29	month and year - information complete	completed	2	all woman sample	batha	rural	not selected	woman not selected	batha	rural	no education	unprotected well	10	no facility/bush/field	no	no	yes	no	earth, sand	dirt	metal	muslim	arab		usual resident	batha	rural		no education	son/daughter-in-law	male	78	no	100	100	100	100	100	cannot read at all
BJ7	4	35	1645669	2018	1417	1996	1153	22	20-24	month and year - information complete	completed	2	all woman sample	batha	rural	selected	woman selected and interviewed	batha	rural	no education	river/dam/lake/ponds/stream/canal/irrigation channel	15	no facility/bush/field	yes	yes	yes	no	earth, sand	uncovered adobe	metal	muslim	arab		usual resident	batha	rural		no education	other relative	male	43	no	100	100	100	100	100	cannot read at all
NG7	4	20	565665	2018	1428	2001	1221	17	15-19	month and year - information complete	completed	2	all woman sample	batha	urban	not selected	woman not selected	batha	urban	secondary	rainwater	on premises	flush to septic tank	yes	yes	yes	no	carpet	cement blocks	metal	catholic	96		usual resident	batha	urban		complete secondary	son/daughter	female	49	no	100	100	100	100	100	able to read whole sentence
CD6	4	9	2028329	2013	1368	1974	894	39	35-39	month and year - information complete	completed	no calendar	all woman sample	borkou/tibesti	rural	selected	woman not selected	borkou/tibesti	rural	no education	unprotected spring	45	pit latrine without slab/open pit	no	yes	no	no	earth, sand	bamboo with mud	thatch / palm leaf	15	toupouri / kra	countryside	usual resident	borkou/tibesi	rural	countryside	no education	wife or husband	male	47	no	100	100	100	100	100	cannot read at all
LB7	4	70	791344	2019	1440	1980	961	39	35-39	year and age - month imputed	completed	2	all woman sample	borkou/tibesti	rural	selected	woman selected and interviewed	borkou/tibesti	rural	no education	tube well or borehole	5	no facility/bush/field	no	no	no	no	carpet	stone with lime / cement	metal	catholic			usual resident	borkou/tibesi	rural		no education	head	female	39	no	100	100	100	100	100	cannot read at all
CD6	4	21	2028329	2013	1368	1992	1109	21	20-24	month and year - information complete	completed	no calendar	all woman sample	borkou/tibesti	rural	not selected	woman selected and interviewed	borkou/tibesti	rural	secondary	unprotected spring	60	pit latrine without slab/open pit	no	no	no	no	earth, sand	bamboo with mud	thatch / palm leaf	11	toupouri / kra	countryside	usual resident	borkou/tibesi	rural	countryside	incomplete secondary	son/daughter	female	51	no	100	100	100	100	100	able to read whole sentence
BJ7	4	142	1645669	2018	1417	1998	1182	19	15-19	month and year - information complete	completed	2	all woman sample	batha	rural	selected	woman not selected	batha	rural	no education	unprotected well	10	no facility/bush/field	no	yes	yes	no	earth, sand	dirt	metal	muslim	zaghawa / bideyat / kob		usual resident	batha	rural		no education	son/daughter	male	42	no	100	100	100	100	100	cannot read at all
BJ7	4	102	1645669	2018	1417	2001	1213	17	15-19	month and year - information complete	completed	2	all woman sample	batha	rural	selected	woman not selected	batha	rural	no education	not a dejure resident	not a dejure resident	not a dejure resident	not a dejure resident	not a dejure resident	not a dejure resident	not a dejure resident	not a dejure resident	not a dejure resident	not a dejure resident	muslim	zaghawa / bideyat / kob		visitor	not dejure resident	not a dejure resident		no education	son/daughter	male	40	not a dejure resident	100	100	100	100	100	cannot read at all
LS6	4	296	2359339	2014	1378	1995	1145	19	15-19	month and year - information complete	completed	2	all woman sample	gura	urban	not selected		gura	urban	secondary	piped to yard/plot	on premises	pit latrine with slab	no	no	no	no	carpet	cement blocks	metal	catholic			usual resident	gura	urban		incomplete secondary	brother/sister	male	25	no	100	100	100	100	100	able to read whole sentence
BJ7	4	156	1645669	2018	1417	1970	841	48	45-49	month and year - information complete	completed	2	all woman sample	batha	rural	selected	woman selected and interviewed	batha	rural	no education	unprotected well	65	no facility/bush/field	no	yes	no	no	earth, sand	bricks	metal	animist	arab		usual resident	batha	rural		no education	wife or husband	male	51	no	100	100	100	100	100	cannot read at all
BJ7	4	149	1645669	2018	1417	1988	1057	30	30-34	month and year - information complete	completed	2	all woman sample	batha	rural	not selected	woman not selected	batha	rural	no education	unprotected well	10	no facility/bush/field	no	yes	yes	no	earth, sand	no walls	metal	muslim	zaghawa / bideyat / kob		usual resident	batha	rural		no education	wife or husband	male	40	no	100	100	100	100	100	cannot read at all
CD6	4	5	2028329	2013	1368	1995	1147	18	15-19	month and year - information complete	completed	no calendar	all woman sample	borkou/tibesti	rural	selected	woman not selected	borkou/tibesti	rural	primary	unprotected spring	40	pit latrine without slab/open pit	no	no	no	no	earth, sand	cane / palm / trunks	thatch / palm leaf	12	toupouri / kra	countryside	usual resident	borkou/tibesi	rural	countryside	incomplete primary	son/daughter	female	48	no	100	100	100	100	100	able to read whole sentence
BJ7	4	15	1645669	2018	1417	1991	1093	27	25-29	month and year - information complete	completed	2	all woman sample	batha	rural	not selected	woman not selected	batha	rural	no education	unprotected well	10	no facility/bush/field	no	no	yes	no	earth, sand	dirt	thatch / palm leaf	protestant	arab		usual resident	batha	rural		no education	wife or husband	male	29	no	100	100	100	100	100	cannot read at all
CD6	4	16	2028329	2013	1368	1978	942	35	35-39	month and year - information complete	completed	no calendar	all woman sample	borkou/tibesti	rural	not selected	woman selected and interviewed	borkou/tibesti	rural	primary	unprotected spring	60	pit latrine without slab/open pit	no	no	no	no	earth, sand	bamboo with mud	thatch / palm leaf	12	toupouri / kra	countryside	usual resident	borkou/tibesi	rural	countryside	incomplete primary	wife or husband	male	33	no	100	100	100	100	100	able to read whole sentence
NG7	4	27	565665	2018	1428	1996	1161	22	20-24	month and year - information complete	completed	2	all woman sample	batha	urban	selected	woman selected and interviewed	batha	urban	secondary	protected well	5	flush to pit latrine	yes	no	no	no	carpet	cement	metal	protestant	96		usual resident	batha	urban		complete secondary	son/daughter	female	48	no	100	100	100	100	100	able to read whole sentence
NG7	4	22	565665	2018	1428	1982	988	36	35-39	month and year - information complete	completed	2	all woman sample	batha	urban	selected	woman selected and interviewed	batha	urban	secondary	protected well	4	flush to piped sewer system	yes	no	yes	yes	35	cement	metal	protestant	96		usual resident	batha	urban		incomplete secondary	wife or husband	male	49	no	100	100	100	100	100	cannot read at all
BJ7	4	29	1645669	2018	1417	1994	1129	24	20-24	month and year - information complete	completed	2	all woman sample	batha	rural	not selected	woman not selected	batha	rural	no education	protected well	5	no facility/bush/field	no	no	yes	no	earth, sand	dirt	thatch / palm leaf	protestant	arab		usual resident	batha	rural		no education	other relative	male	33	no	100	100	100	100	100	cannot read at all
AF7	4	58	1620613	1394	1131	1369	831	25	25-29	month and year - information complete	completed	2	ever married sample	batha	urban		woman not selected	batha	urban	no education	protected well	on premises	pit latrine with slab	yes	no	no	no	13	cane / palm / trunks	palm / bamboo		gorane		usual resident	batha	urban		no education	son/daughter-in-law	male	76	no	113	118	120	110	110	cannot read at all
TD6	4	3	1148282	2014	1380	1994	1130	20	20-24	year and age - month imputed	completed		all woman sample	chari baguirmi	rural	not selected	woman selected and interviewed	chari baguirmi	rural	no education	tube well or borehole	10	no facility/bush/field	no	no	no	no	earth, sand	covered adobe	metal	muslim	arab		usual resident	chari baguirmi	rural		no education	wife or husband	male	26	no	100	100	100	100	100	cannot read at all
BJ7	4	2	1645669	2018	1417	1999	1198	18	15-19	month and year - information complete	completed	2	all woman sample	batha	rural	not selected	woman not selected	batha	rural	secondary	unprotected well	10	no facility/bush/field	no	no	yes	no	earth, sand	dirt	metal	animist	arab		usual resident	batha	rural		incomplete secondary	son/daughter	male	78	no	100	100	100	100	100	able to read whole sentence
CD6	4	8	2028329	2013	1368	1993	1122	20	20-24	month and year - information complete	completed	no calendar	all woman sample	borkou/tibesti	rural	not selected	woman not selected	borkou/tibesti	rural	secondary	protected spring	45	pit latrine without slab/open pit	no	yes	no	no	earth, sand	cane / palm / trunks	thatch / palm leaf	12	toupouri / kra	countryside	usual resident	borkou/tibesi	rural	countryside	complete secondary	son/daughter	male	48	no	100	100	100	100	100	able to read whole sentence
NG7	4	3	565665	2018	1428	1985	1031	33	30-34	month and year - information complete	completed	2	all woman sample	batha	urban	not selected	woman not selected	batha	urban	higher	tanker truck	on premises	flush to piped sewer system	yes	no	no	no	35	cement	metal	protestant	96		usual resident	batha	urban		higher	wife or husband	male	42	no	100	100	100	100	100	able to read whole sentence
NG7	4	10	565665	2018	1428	1994	1132	24	20-24	month and year - information complete	completed	2	all woman sample	batha	urban	selected	woman selected and interviewed	batha	urban	higher	rainwater	on premises	pit latrine with slab	yes	no	yes	no	carpet	cement blocks	metal	protestant	96		usual resident	batha	urban		higher	wife or husband	male	40	no	100	100	100	100	100	able to read whole sentence
GN7	4	4	1274624	2018	1421	1983	1000	35	35-39	month and year - information complete	completed	2	all woman sample	hadjer-lamis	rural	selected		hadjer-lamis	rural	no education	unprotected spring	40	pit latrine without slab/open pit	no	no	no	no	earth, sand	dirt	thatch / palm leaf	catholic	arab	town	usual resident	hadjer-lamis	rural	town	no education	wife or husband	male	60		100	100	100	100	100	cannot read at all
BJ7	4	102	1645669	2018	1417	1986	1033	32	30-34	month and year - information complete	completed	2	all woman sample	batha	rural	selected	woman selected and interviewed	batha	rural	no education	river/dam/lake/ponds/stream/canal/irrigation channel	2	no facility/bush/field	no	yes	no	no	earth, sand	uncovered adobe	metal	catholic	zaghawa / bideyat / kob		usual resident	batha	rural		no education	wife or husband	male	40	no	100	100	100	100	100	cannot read at all
LS6	4	296	2359339	2014	1378	1990	1087	24	20-24	month and year - information complete	completed	2	all woman sample	gura	urban	not selected		gura	urban	secondary	piped to yard/plot	on premises	pit latrine with slab	no	no	no	no	carpet	cement blocks	metal	catholic			usual resident	gura	urban		complete secondary	wife or husband	male	25	no	100	100	100	100	100	able to read whole sentence
BJ7	4	2	1645669	2018	1417	1991	1093	27	25-29	month and year - information complete	completed	2	all woman sample	batha	rural	not selected	woman not selected	batha	rural	no education	unprotected well	10	no facility/bush/field	no	no	yes	no	earth, sand	dirt	metal	muslim	arab		usual resident	batha	rural		no education	son/daughter-in-law	male	78	no	100	100	100	100	100	cannot read at all
BJ7	4	2	1645669	2018	1417	1981	981	36	35-39	month and year - information complete	completed	2	all woman sample	batha	rural	not selected	woman not selected	batha	rural	no education	unprotected well	10	no facility/bush/field	no	no	yes	no	earth, sand	dirt	metal	animist	arab		usual resident	batha	rural		no education	son/daughter	male	78	no	100	100	100	100	100	cannot read at all
KE8	4	46	841077	2022	1469	1997	1171	24	20-24	month and year - information complete	completed	2	all woman sample	batha	urban	not selected	woman selected and interviewed	batha	urban	primary	public tap/standpipe	on premises	flush to septic tank	yes	no	no	no	carpet	bricks	metal	7	moundang		usual resident	batha	urban		complete primary	wife or husband	male	27	no	100	100	100	100	100	able to read whole sentence
AF7	4	49	1620613	1394	1131	1356	674	38	35-39	month and year - information complete	completed	2	ever married sample	batha	urban		woman selected and interviewed	batha	urban	no education	protected well	on premises	hanging toilet/latrine	yes	no	no	no	35	cane / palm / trunks	thatch / palm leaf		gorane		usual resident	batha	urban		no education	parent	male	21	no	100	100	100	100	100	able to read only parts of sentence
BJ7	4	82	1645669	2018	1417	1999	1190	18	15-19	month and year - information complete	completed	2	all woman sample	batha	rural	not selected	woman not selected	batha	rural	no education	tube well or borehole	30	no facility/bush/field	no	yes	no	no	earth, sand	dirt	thatch / palm leaf	muslim	zaghawa / bideyat / kob		usual resident	batha	rural		no education	son/daughter	male	47	no	100	100	100	100	100	cannot read at all
CD6	4	28	2028329	2013	1368	1974	892	39	35-39	month and year - information complete	completed	no calendar	all woman sample	borkou/tibesti	rural	selected	woman not selected	borkou/tibesti	rural	secondary	unprotected spring	60	pit latrine without slab/open pit	no	no	no	no	earth, sand	cane / palm / trunks	thatch / palm leaf	12	toupouri / kra	countryside	usual resident	borkou/tibesi	rural	countryside	incomplete secondary	wife or husband	male	41	no	100	100	100	100	100	able to read whole sentence
AF7	4	162	1620613	1394	1131	1351	613	43	40-44	year and age - month imputed	completed	2	ever married sample	batha	urban		woman selected and interviewed	batha	urban	higher	protected well	5	composting toilet	yes	no	yes	yes	36	bricks	cement		96		usual resident	batha	urban		higher	wife or husband	male	50	no	100	100	100	110	100	able to read whole sentence
CD6	4	31	2028329	2013	1368	1997	1171	16	15-19	month and year - information complete	completed	no calendar	all woman sample	borkou/tibesti	rural	not selected	woman selected and interviewed	borkou/tibesti	rural	primary	protected spring	60	pit latrine with slab	no	no	no	no	earth, sand	bamboo with mud	thatch / palm leaf	11	toupouri / kra	countryside	usual resident	borkou/tibesi	rural	countryside	incomplete primary	wife or husband	male	23	no	100	100	100	100	100	able to read whole sentence
BJ7	4	149	1645669	2018	1417	1990	1081	28	25-29	month and year - information complete	completed	2	all woman sample	batha	rural	not selected	woman not selected	batha	rural	no education	unprotected well	10	no facility/bush/field	no	yes	yes	no	earth, sand	no walls	metal	muslim	zaghawa / bideyat / kob		usual resident	batha	rural		no education	co-spouse	male	40	no	100	100	100	100	100	cannot read at all
CD6	4	34	2028329	2013	1368	1986	1041	27	25-29	month and year - information complete	completed	no calendar	all woman sample	borkou/tibesti	rural	selected	woman not selected	borkou/tibesti	rural	primary	unprotected spring	45	pit latrine without slab/open pit	no	no	no	no	earth, sand	cane / palm / trunks	thatch / palm leaf	12	toupouri / kra	countryside	usual resident	borkou/tibesi	rural	countryside	incomplete primary	head	female	27	no	100	100	100	100	100	able to read only parts of sentence
NG7	4	14	565665	2018	1428	2003	1239	15	15-19	month and year - information complete	completed	2	all woman sample	batha	urban	selected	woman not selected	batha	urban	secondary	rainwater	on premises	flush to pit latrine	yes	no	yes	no	carpet	cement blocks	metal	protestant	96		usual resident	batha	urban		incomplete secondary	son/daughter	male	50	no	100	100	100	100	100	able to read only parts of sentence
AF7	4	152	1620613	1394	1131	1356	674	38	35-39	year and age - month imputed	completed	2	ever married sample	batha	urban		woman selected and interviewed	batha	urban	primary	protected well	5	composting toilet	yes	yes	yes	no	35	bricks	palm / bamboo		gorane		usual resident	batha	urban		incomplete primary	wife or husband	male	43	no	100	100	100	100	100	able to read only parts of sentence
CD6	4	32	2028329	2013	1368	1993	1120	20	20-24	month and year - information complete	completed	no calendar	all woman sample	borkou/tibesti	rural	not selected	woman not selected	borkou/tibesti	rural	primary	unprotected spring	60	pit latrine without slab/open pit	no	no	no	no	earth, sand	dirt	metal	11	toupouri / kra	countryside	usual resident	borkou/tibesi	rural	countryside	incomplete primary	son/daughter	male	58	no	100	100	100	100	100	cannot read at all
BJ7	4	95	1645669	2018	1417	1989	1069	29	25-29	month and year - information complete	completed	2	all woman sample	batha	rural	not selected	woman not selected	batha	rural	no education	tube well or borehole	on premises	no facility/bush/field	no	yes	no	no	earth, sand	dirt	metal	muslim	zaghawa / bideyat / kob		usual resident	batha	rural		no education	co-spouse	male	38	no	100	100	100	100	100	cannot read at all
BJ7	4	2	1645669	2018	1417	1994	1130	23	20-24	month and year - information complete	completed	2	all woman sample	batha	rural	not selected	woman not selected	batha	rural	no education	unprotected well	10	no facility/bush/field	no	no	yes	no	earth, sand	dirt	metal	protestant	arab		usual resident	batha	rural		no education	son/daughter-in-law	male	78	no	100	100	100	100	100	cannot read at all
BJ7	4	22	1645669	2018	1417	2001	1213	17	15-19	month and year - information complete	completed	2	all woman sample	batha	rural	selected	woman not selected	batha	rural	no education	unprotected well	5	no facility/bush/field	yes	yes	yes	no	carpet	uncovered adobe	metal	animist	arab		usual resident	batha	rural		no education	son/daughter-in-law	male	43	no	100	100	100	100	100	cannot read at all
BJ7	4	29	1645669	2018	1417	1989	1069	29	25-29	month and year - information complete	completed	2	all woman sample	batha	rural	not selected	woman not selected	batha	rural	no education	protected well	5	no facility/bush/field	no	no	yes	no	earth, sand	dirt	thatch / palm leaf	protestant	arab		usual resident	batha	rural		no education	co-spouse	male	33	no	100	100	100	100	100	cannot read at all
NG7	4	24	565665	2018	1428	2000	1204	18	15-19	month and year - information complete	completed	2	all woman sample	batha	urban	not selected	woman not selected	batha	urban	secondary	protected well	on premises	flush to pit latrine	yes	no	yes	yes	35	cement	metal	protestant	96		usual resident	batha	urban		complete secondary	other relative	male	63	no	100	100	100	100	100	able to read only parts of sentence
BJ7	4	116	1645669	2018	1417	1992	1105	26	25-29	month and year - information complete	completed	2	all woman sample	batha	rural	selected	woman not selected	batha	rural	no education	unprotected well	20	no facility/bush/field	no	yes	no	no	earth, sand	bricks	metal	muslim	zaghawa / bideyat / kob		usual resident	batha	rural		no education	wife or husband	male	37	no	100	100	100	100	100	cannot read at all
NG7	4	24	565665	2018	1428	1983	1003	35	35-39	month and year - information complete	completed	2	all woman sample	batha	urban	not selected	woman not selected	batha	urban	higher	protected well	on premises	flush to pit latrine	yes	no	yes	yes	35	cement	metal	protestant	96		usual resident	batha	urban		higher	son/daughter	male	63	no	100	100	100	100	100	able to read whole sentence
LB7	4	58	791344	2019	1440	2003	1247	16	15-19	month and year - information complete	completed	2	all woman sample	borkou/tibesti	rural	selected	woman not selected	borkou/tibesti	rural	secondary	tube well or borehole	20	no facility/bush/field	no	no	no	no	earth, sand	cement blocks	metal	catholic			usual resident	borkou/tibesi	rural		incomplete secondary	son/daughter	female	45	no	100	100	100	100	100	able to read whole sentence
BJ7	4	2	1645669	2018	1417	1990	1081	28	25-29	month and year - information complete	completed	2	all woman sample	batha	rural	not selected	woman not selected	batha	rural	no education	unprotected well	10	no facility/bush/field	no	no	yes	no	earth, sand	dirt	metal	muslim	arab		usual resident	batha	rural		no education	son/daughter-in-law	male	78	no	100	100	100	100	100	cannot read at all
NG7	4	20	565665	2018	1428	1969	830	49	45-49	month and year - information complete	completed	2	all woman sample	batha	urban	not selected	woman not selected	batha	urban	higher	rainwater	on premises	flush to septic tank	yes	yes	yes	no	carpet	cement blocks	metal	catholic	96		usual resident	batha	urban		higher	head	female	49	no	100	100	100	100	100	able to read whole sentence
BJ7	4	109	1645669	2018	1417	1984	1009	34	30-34	month and year - information complete	completed	2	all woman sample	batha	rural	not selected	woman not selected	batha	rural	no education	unprotected well	15	no facility/bush/field	no	no	yes	no	earth, sand	dirt	thatch / palm leaf	muslim	zaghawa / bideyat / kob		usual resident	batha	rural		no education	wife or husband	male	35	no	100	100	100	100	100	cannot read at all
BJ7	4	75	1645669	2018	1417	2001	1213	17	15-19	month and year - information complete	completed	2	all woman sample	batha	rural	selected	woman not selected	batha	rural	no education	unprotected well	20	no facility/bush/field	no	yes	no	no	earth, sand	uncovered adobe	metal	muslim	zaghawa / bideyat / kob		usual resident	batha	rural		no education	son/daughter	male	59	no	100	100	100	100	100	cannot read at all
BJ7	4	69	1645669	2018	1417	1989	1069	29	25-29	month and year - information complete	completed	2	all woman sample	batha	rural	not selected	woman not selected	batha	rural	no education	unprotected well	15	no facility/bush/field	no	no	yes	no	earth, sand	dirt	metal	muslim	zaghawa / bideyat / kob		usual resident	batha	rural		no education	wife or husband	male	35	no	100	100	100	100	100	cannot read at all
BJ7	4	62	1645669	2018	1417	1976	913	42	40-44	month and year - information complete	completed	2	all woman sample	batha	rural	selected	woman selected and interviewed	batha	rural	no education	unprotected well	60	no facility/bush/field	no	yes	yes	no	earth, sand	stone with lime / cement	thatch / palm leaf	muslim	zaghawa / bideyat / kob		usual resident	batha	rural		no education	co-spouse	male	47	no	100	100	100	100	100	cannot read at all
BJ7	4	136	1645669	2018	1417	1995	1141	23	20-24	month and year - information complete	completed	2	all woman sample	batha	rural	not selected	woman not selected	batha	rural	no education	unprotected spring	60	no facility/bush/field	no	yes	yes	no	earth, sand	dirt	thatch / palm leaf	muslim	zaghawa / bideyat / kob		usual resident	batha	rural		no education	wife or husband	male	25	no	100	100	100	100	100	cannot read at all
GN7	4	85	1274624	2018	1421	2000	1204	18	15-19	month and year - information complete	completed	2	all woman sample	hadjer-lamis	rural	selected		hadjer-lamis	rural	no education	unprotected spring	60	pit latrine with slab	no	no	no	no	carpet	dirt	metal	catholic	arab	town	usual resident	hadjer-lamis	rural	town	no education	wife or husband	male	35		100	100	100	100	100	cannot read at all
AF7	4	190	1620613	1394	1131	1357	692	36	35-39	year and age - month imputed	completed	2	ever married sample	batha	urban		woman selected and interviewed	batha	urban	no education	protected well	3	flush to septic tank	yes	no	no	yes	36	bricks	calamine / cement fiber		arab		usual resident	batha	urban		no education	wife or husband	male	44	no	101	100	100	101	100	cannot read at all
AF7	4	133	1620613	1394	1131	1359	709	35	35-39	month and year - information complete	completed	2	ever married sample	batha	urban		woman selected and interviewed	batha	urban	no education	unprotected well	on premises	pit latrine with slab	no	no	no	no	36	cement	palm / bamboo		gorane		usual resident	batha	urban		no education	wife or husband	male	58	yes	101	100	102	101	101	cannot read at all
AF7	4	96	1620613	1394	1131	1358	697	36	35-39	month and year - information complete	completed	2	ever married sample	batha	urban		woman selected and interviewed	batha	urban	no education	tube well or borehole	5	composting toilet	yes	no	yes	no	36	uncovered adobe	palm / bamboo		96		usual resident	batha	urban		no education	wife or husband	male	38	no	101	102	100	101	101	cannot read at all
GN7	4	37	1274624	2018	1421	1982	992	35	35-39	month and year - information complete	completed	2	all woman sample	hadjer-lamis	rural	selected		hadjer-lamis	rural	no education	tube well or borehole	on premises	pit latrine without slab/open pit	no	no	no	no	earth, sand	dirt	metal	catholic	arab	town	usual resident	hadjer-lamis	rural	town	no education	wife or husband	male	65		100	100	100	100	100	cannot read at all
AF7	4	39	1620613	1394	1131	1363	758	31	30-34	month and year - information complete	completed	2	ever married sample	batha	urban		woman selected and interviewed	batha	urban	secondary	protected well	on premises	flush to pit latrine	yes	no	no	yes	36	bricks	calamine / cement fiber		arab		usual resident	batha	urban		incomplete secondary	wife or husband	male	38	no	102	103	100	100	102	able to read whole sentence
AF7	4	11	1620613	1394	1131	1369	830	25	25-29	month and year - information complete	completed	2	ever married sample	batha	urban		woman selected and interviewed	batha	urban	no education	tube well or borehole	on premises	ventilated improved pit latrine (vip)	yes	no	no	no	35	uncovered adobe	palm / bamboo		96		usual resident	batha	urban		no education	wife or husband	male	37	no	113	118	120	110	110	cannot read at all
BJ7	4	75	1645669	2018	1417	1977	925	41	40-44	month and year - information complete	completed	2	all woman sample	batha	rural	selected	woman selected and interviewed	batha	rural	no education	unprotected well	20	no facility/bush/field	no	yes	no	no	earth, sand	uncovered adobe	metal	muslim	zaghawa / bideyat / kob		usual resident	batha	rural		no education	co-spouse	male	59	no	100	100	100	100	100	cannot read at all
LS6	4	322	2359339	2014	1378	1984	1013	30	30-34	month and year - information complete	completed	2	all woman sample	gura	urban	not selected		gura	urban	primary	not a dejure resident	not a dejure resident	not a dejure resident	not a dejure resident	not a dejure resident	not a dejure resident	not a dejure resident	not a dejure resident	not a dejure resident	not a dejure resident	catholic			visitor	not dejure resident	not a dejure resident		incomplete primary	other relative	male	44	not a dejure resident	100	100	100	100	100	able to read only parts of sentence
NG7	4	6	565665	2018	1428	1971	861	47	45-49	month and year - information complete	completed	2	all woman sample	batha	urban	selected	woman selected and interviewed	batha	urban	higher	92	on premises	flush to pit latrine	yes	yes	no	yes	carpet	bricks	metal	protestant	96		usual resident	batha	urban		higher	wife or husband	male	51	no	100	100	100	100	100	able to read whole sentence
GN7	4	40	1274624	2018	1421	1978	937	40	40-44	month and year - information complete	completed	2	all woman sample	hadjer-lamis	rural	not selected		hadjer-lamis	rural	no education	tube well or borehole	45	pit latrine with slab	no	no	yes	no	carpet	cement	metal	catholic	arab	town	usual resident	hadjer-lamis	rural	town	no education	wife or husband	male	52		100	100	100	100	100	cannot read at all
AF7	4	77	1620613	1394	1131	1348	580	45	45-49	age - year/month imputed	completed	2	ever married sample	batha	urban		woman not selected	batha	urban	no education	protected well	on premises	hanging toilet/latrine	yes	no	no	no	36	covered adobe	palm / bamboo		gorane		usual resident	batha	urban		no education	wife or husband	male	60	no	100	100	100	100	101	cannot read at all
LB7	4	55	791344	2019	1440	2003	1237	16	15-19	month and year - information complete	completed	2	all woman sample	borkou/tibesti	rural	not selected	woman not selected	borkou/tibesti	rural	primary	tube well or borehole	23	no facility/bush/field	no	no	no	no	carpet	stone with lime / cement	metal	catholic			usual resident	borkou/tibesi	rural		incomplete primary	son/daughter	female	35	no	100	100	100	100	100	cannot read at all
NG7	4	13	565665	2018	1428	1991	1096	27	25-29	month and year - information complete	completed	2	all woman sample	batha	urban	not selected	woman not selected	batha	urban	secondary	protected well	on premises	flush to pit latrine	yes	no	yes	no	carpet	cement blocks	metal	protestant	96		usual resident	batha	urban		complete secondary	wife or husband	male	46	no	100	100	100	100	100	able to read whole sentence
LS6	4	172	2359339	2014	1378	1996	1153	18	15-19	month and year - information complete	completed	2	all woman sample	gura	urban	not selected		gura	urban	secondary	piped to yard/plot	on premises	pit latrine with slab	yes	no	no	yes	carpet	cement blocks	metal	7			usual resident	gura	urban		incomplete secondary	son/daughter	male	42	no	100	100	100	100	100	able to read whole sentence
KE8	4	78	841077	2022	1469	1984	1012	38	35-39	month and year - information complete	completed	2	all woman sample	batha	urban	not selected	woman not selected	batha	urban	higher	public tap/standpipe	on premises	flush to pit latrine	yes	no	no	no	35	cement	cardboard	protestant	gorane		usual resident	batha	urban		higher	wife or husband	male	47	no	100	100	100	100	100	able to read whole sentence
LS6	4	181	2359339	2014	1378	1984	1013	30	30-34	month and year - information complete	completed	2	all woman sample	gura	urban	selected		gura	urban	primary	piped to yard/plot	on premises	ventilated improved pit latrine (vip)	yes	no	no	no	ceramic tiles	bricks	metal	no religion			usual resident	gura	urban		complete primary	head	female	30	no	100	100	100	100	100	able to read whole sentence
BJ7	4	122	1645669	2018	1417	1990	1081	28	25-29	month and year - information complete	completed	2	all woman sample	batha	rural	not selected	woman not selected	batha	rural	no education	tube well or borehole	30	no facility/bush/field	no	no	no	no	earth, sand	dirt	metal	muslim	zaghawa / bideyat / kob		usual resident	batha	rural		no education	wife or husband	male	32	no	100	100	100	100	100	cannot read at all
LB7	4	209	791344	2019	1440	1985	1024	34	30-34	month and year - information complete	completed	2	all woman sample	borkou/tibesti	rural	not selected	woman not selected	borkou/tibesti	rural	secondary	tube well or borehole	28	flush to septic tank	yes	no	no	no	carpet	stone with lime / cement	metal	catholic			usual resident	borkou/tibesi	rural		complete secondary	wife or husband	male	46	no	100	100	100	100	100	able to read whole sentence
TD6	4	30	1148282	2014	1380	1994	1129	20	20-24	month and year - information complete	completed		all woman sample	chari baguirmi	rural	not selected	woman selected and interviewed	chari baguirmi	rural	no education	tube well or borehole	10	no facility/bush/field	no	yes	yes	no	earth, sand	uncovered adobe	metal	muslim	arab		usual resident	chari baguirmi	rural		no education	wife or husband	male	26	no	100	100	100	100	100	cannot read at all
CD6	4	5	2028329	2013	1368	1965	785	48	45-49	month and year - information complete	completed	no calendar	all woman sample	borkou/tibesti	rural	selected	woman not selected	borkou/tibesti	rural	no education	unprotected spring	40	pit latrine without slab/open pit	no	no	no	no	earth, sand	cane / palm / trunks	thatch / palm leaf	12	toupouri / kra	countryside	usual resident	borkou/tibesi	rural	countryside	no education	head	female	48	no	100	100	100	100	100	cannot read at all
KE8	4	14	841077	2022	1469	1975	904	47	45-49	month and year - information complete	completed	2	all woman sample	batha	urban	not selected	woman not selected	batha	urban	primary	14	5	pit latrine without slab/open pit	yes	no	no	no	carpet	cement	metal	other	toupouri / kra		usual resident	batha	urban		incomplete primary	wife or husband	male	52	no	100	100	100	100	100	able to read whole sentence
LB7	4	119	791344	2019	1440	1996	1161	23	20-24	month and year - information complete	completed	2	all woman sample	borkou/tibesti	rural	selected	woman selected and interviewed	borkou/tibesti	rural	primary	tube well or borehole	15	no facility/bush/field	no	no	no	no	ceramic tiles	bamboo with mud	metal	catholic			usual resident	borkou/tibesi	rural		incomplete primary	wife or husband	male	28	no	100	100	100	100	100	able to read only parts of sentence
GN7	4	98	1274624	2018	1421	1995	1145	23	20-24	month and year - information complete	completed	2	all woman sample	hadjer-lamis	rural	not selected		hadjer-lamis	rural	no education	river/dam/lake/ponds/stream/canal/irrigation channel	45	pit latrine without slab/open pit	no	no	no	no	earth, sand	dirt	metal	catholic	gorane	town	usual resident	hadjer-lamis	rural	town	no education	wife or husband	male	31		100	100	100	100	100	cannot read at all
AF7	4	49	1620613	1394	1131	1375	902	19	15-19	month and year - information complete	completed	2	ever married sample	batha	urban		woman not selected	batha	urban	secondary	protected well	on premises	hanging toilet/latrine	yes	no	no	no	35	cane / palm / trunks	thatch / palm leaf		arab		usual resident	batha	urban		complete secondary	wife or husband	male	21	no	237	385	330	756	308	able to read whole sentence
CD6	4	27	2028329	2013	1368	1997	1172	16	15-19	month and year - information complete	completed	no calendar	all woman sample	borkou/tibesti	rural	selected	woman not selected	borkou/tibesti	rural	secondary	unprotected spring	60	pit latrine without slab/open pit	no	yes	yes	no	carpet	cane / palm / trunks	metal	15	toupouri / kra	countryside	usual resident	borkou/tibesi	rural	countryside	incomplete secondary	son/daughter	male	55	no	100	100	100	100	100	able to read whole sentence
KE8	4	27	841077	2022	1469	1989	1076	32	30-34	month and year - information complete	completed	2	all woman sample	batha	urban	not selected	woman not selected	batha	urban	secondary	14	10	pit latrine with slab	yes	no	no	no	carpet	cement	metal	other	toupouri / kra		usual resident	batha	urban		complete secondary	brother/sister	female	49	no	100	100	100	100	100	able to read whole sentence
BJ7	4	29	1645669	2018	1417	1998	1177	20	20-24	month and year - information complete	completed	2	all woman sample	batha	rural	not selected	woman not selected	batha	rural	no education	protected well	5	no facility/bush/field	no	no	yes	no	earth, sand	dirt	thatch / palm leaf	animist	arab		usual resident	batha	rural		no education	not related	male	33	no	100	100	100	100	100	cannot read at all
LS6	4	50	2359339	2014	1378	1994	1133	20	20-24	month and year - information complete	completed	2	all woman sample	gura	urban	not selected		gura	urban	secondary	piped to yard/plot	on premises	flush to somewhere else	yes	no	no	no	ceramic tiles	cement	metal	protestant			usual resident	gura	urban		incomplete secondary	grandchild	male	68	yes	100	100	100	100	100	able to read whole sentence
CD6	4	22	2028329	2013	1368	1985	1031	28	25-29	month and year - information complete	completed	no calendar	all woman sample	borkou/tibesti	rural	not selected	woman selected and interviewed	borkou/tibesti	rural	primary	protected spring	don't know	pit latrine with slab	no	no	no	no	earth, sand	bamboo with mud	thatch / palm leaf	11	toupouri / kra	countryside	usual resident	borkou/tibesi	rural	countryside	incomplete primary	wife or husband	male	39	no	100	100	100	100	100	cannot read at all
AF7	4	58	1620613	1394	1131	1367	807	27	25-29	month and year - information complete	completed	2	ever married sample	batha	urban		woman not selected	batha	urban	no education	protected well	on premises	pit latrine with slab	yes	no	no	no	13	cane / palm / trunks	palm / bamboo		gorane		usual resident	batha	urban		no education	son/daughter-in-law	male	76	no	111	122	128	108	108	cannot read at all
NG7	4	8	565665	2018	1428	1994	1132	24	20-24	month and year - information complete	completed	2	all woman sample	batha	urban	not selected	woman not selected	batha	urban	secondary	92	on premises	flush to piped sewer system	yes	yes	yes	yes	cement	cement	metal	protestant	96		usual resident	batha	urban		complete secondary	brother/sister	male	41	no	100	100	100	100	100	able to read whole sentence
BJ7	4	129	1645669	2018	1417	1977	925	41	40-44	month and year - information complete	completed	2	all woman sample	batha	rural	selected	woman selected and interviewed	batha	rural	no education	unprotected well	30	no facility/bush/field	no	yes	yes	no	earth, sand	stone with mud	thatch / palm leaf	muslim	zaghawa / bideyat / kob		usual resident	batha	rural		no education	wife or husband	male	42	no	100	100	100	100	100	cannot read at all
TD6	4	29	1148282	2014	1380	1994	1135	20	20-24	year and age - month imputed	completed		all woman sample	chari baguirmi	rural	not selected	woman selected and interviewed	chari baguirmi	rural	no education	tube well or borehole	5	no facility/bush/field	no	no	yes	no	earth, sand	uncovered adobe	metal	muslim	arab		usual resident	chari baguirmi	rural		no education	wife or husband	male	30	no	100	100	100	100	100	cannot read at all
NG7	4	27	565665	2018	1428	1970	842	48	45-49	month and year - information complete	completed	2	all woman sample	batha	urban	selected	woman not selected	batha	urban	primary	protected well	5	flush to pit latrine	yes	no	no	no	carpet	cement	metal	protestant	96		usual resident	batha	urban		incomplete primary	head	female	48	no	100	100	100	100	100	able to read only parts of sentence
AF7	4	2	1620613	1394	1131	1366	795	28	25-29	month and year - information complete	completed	2	ever married sample	batha	urban		woman selected and interviewed	batha	urban	no education	tube well or borehole	on premises	flush to septic tank	yes	no	no	no	36	cement	calamine / cement fiber		arab		usual resident	batha	urban		no education	wife or husband	male	28	no	106	112	120	103	123	cannot read at all
CD6	4	20	2028329	2013	1368	1990	1083	23	20-24	month and year - information complete	completed	no calendar	all woman sample	borkou/tibesti	rural	selected	woman not selected	borkou/tibesti	rural	primary	unprotected spring	40	pit latrine without slab/open pit	no	no	no	no	earth, sand	cane / palm / trunks	thatch / palm leaf	12	toupouri / kra	countryside	usual resident	borkou/tibesi	rural	countryside	incomplete primary	head	female	23	no	100	100	100	100	100	able to read only parts of sentence
LS6	4	181	2359339	2014	1378	1975	906	39	35-39	month and year - information complete	completed	2	all woman sample	gura	urban	selected		gura	urban	secondary	not a dejure resident	not a dejure resident	not a dejure resident	not a dejure resident	not a dejure resident	not a dejure resident	not a dejure resident	not a dejure resident	not a dejure resident	not a dejure resident	animist			visitor	not dejure resident	not a dejure resident		incomplete secondary	other relative	female	30	not a dejure resident	100	100	100	100	100	able to read whole sentence
GN7	4	15	1274624	2018	1421	1975	908	42	40-44	month and year - information complete	completed	2	all woman sample	hadjer-lamis	rural	not selected		hadjer-lamis	rural	no education	unprotected spring	35	pit latrine without slab/open pit	no	no	no	no	dung	dirt	thatch / palm leaf	catholic	arab	town	usual resident	hadjer-lamis	rural	town	no education	wife or husband	male	52		100	100	100	100	100	cannot read at all
AF7	4	115	1620613	1394	1131	1354	650	40	40-44	month and year - information complete	completed	2	ever married sample	batha	urban		woman selected and interviewed	batha	urban	no education	protected well	on premises	composting toilet	yes	yes	yes	yes	36	bricks	palm / bamboo		gorane		usual resident	batha	urban		no education	wife or husband	male	54	no	100	101	100	100	102	cannot read at all
LS6	4	172	2359339	2014	1378	1975	912	38	35-39	month and year - information complete	completed	2	all woman sample	gura	urban	not selected		gura	urban	secondary	piped to yard/plot	on premises	pit latrine with slab	yes	no	no	yes	carpet	cement blocks	metal	7			usual resident	gura	urban		incomplete secondary	wife or husband	male	42	no	100	100	100	100	100	able to read whole sentence
LS6	4	194	2359339	2014	1378	1975	903	39	35-39	month and year - information complete	completed	2	all woman sample	gura	urban	not selected		gura	urban	secondary	14	5	ventilated improved pit latrine (vip)	yes	no	no	yes	35	bricks	metal	catholic			usual resident	gura	urban		complete secondary	head	female	39	yes	100	100	100	100	100	able to read whole sentence
BJ7	4	142	1645669	2018	1417	1994	1129	24	20-24	month and year - information complete	completed	2	all woman sample	batha	rural	selected	woman selected and interviewed	batha	rural	no education	unprotected well	10	no facility/bush/field	no	yes	yes	no	earth, sand	dirt	metal	muslim	zaghawa / bideyat / kob		usual resident	batha	rural		no education	co-spouse	male	42	no	100	100	100	100	100	cannot read at all
BJ7	4	62	1645669	2018	1417	1979	951	38	35-39	month and year - information complete	completed	2	all woman sample	batha	rural	selected	woman not selected	batha	rural	no education	unprotected well	60	no facility/bush/field	no	yes	yes	no	earth, sand	stone with lime / cement	thatch / palm leaf	muslim	zaghawa / bideyat / kob		usual resident	batha	rural		no education	co-spouse	male	47	no	100	100	100	100	100	cannot read at all
NG7	4	1	565665	2018	1428	1985	1021	33	30-34	month and year - information complete	completed	2	all woman sample	batha	urban	selected	woman selected and interviewed	batha	urban	higher	tanker truck	30	flush to pit latrine	yes	no	yes	no	carpet	cement blocks	metal	protestant	96		usual resident	batha	urban		higher	wife or husband	male	35	no	100	100	100	100	100	able to read whole sentence
BJ7	4	8	1645669	2018	1417	1998	1177	20	20-24	month and year - information complete	completed	2	all woman sample	batha	rural	selected	woman selected and interviewed	batha	rural	no education	unprotected well	10	no facility/bush/field	no	no	no	no	earth, sand	uncovered adobe	metal	animist	arab		usual resident	batha	rural		no education	wife or husband	male	23	no	100	100	100	100	100	cannot read at all
NG7	4	4	565665	2018	1428	1979	960	39	35-39	month and year - information complete	completed	2	all woman sample	batha	urban	not selected	woman not selected	batha	urban	higher	tanker truck	0	flush to piped sewer system	yes	no	yes	no	carpet	cement	metal	protestant	96		usual resident	batha	urban		higher	head	female	39	no	100	100	100	100	100	able to read whole sentence
KE8	4	59	841077	2022	1469	1996	1161	25	25-29	month and year - information complete	completed	2	all woman sample	batha	urban	not selected	woman selected and interviewed	batha	urban	secondary	other	5	pit latrine with slab	yes	no	no	no	cement	cement	metal	catholic	moundang		usual resident	batha	urban		complete secondary	head	female	25	no	100	100	100	100	100	able to read whole sentence
KE8	4	40	841077	2022	1469	1986	1041	35	35-39	month and year - information complete	completed	2	all woman sample	batha	urban	not selected	woman not selected	batha	urban	primary	public tap/standpipe	on premises	flush to pit latrine	yes	no	no	no	35	cement	cardboard	other	zaghawa / bideyat / kob		usual resident	batha	urban		complete primary	wife or husband	male	34	no	100	100	100	100	100	able to read whole sentence
NG7	4	8	565665	2018	1428	1991	1093	27	25-29	month and year - information complete	completed	2	all woman sample	batha	urban	not selected	woman not selected	batha	urban	secondary	92	on premises	flush to piped sewer system	yes	yes	yes	yes	cement	cement	metal	protestant	96		usual resident	batha	urban		complete secondary	brother/sister	male	41	no	100	100	100	100	100	able to read whole sentence
KE8	4	27	841077	2022	1469	2003	1242	18	15-19	month and year - information complete	completed	2	all woman sample	batha	urban	not selected	woman not selected	batha	urban	secondary	14	10	pit latrine with slab	yes	no	no	no	carpet	cement	metal	other	toupouri / kra		usual resident	batha	urban		complete secondary	son/daughter	female	49	no	100	100	100	100	100	able to read whole sentence
CD6	4	19	2028329	2013	1368	1991	1099	22	20-24	month and year - information complete	completed	no calendar	all woman sample	borkou/tibesti	rural	not selected	woman selected and interviewed	borkou/tibesti	rural	no education	unprotected spring	45	pit latrine without slab/open pit	no	no	no	no	earth, sand	cane / palm / trunks	thatch / palm leaf	12	toupouri / kra	countryside	usual resident	borkou/tibesi	rural	countryside	no education	son/daughter	female	50	no	100	100	100	100	100	cannot read at all
NG7	4	14	565665	2018	1428	2000	1211	18	15-19	month and year - information complete	completed	2	all woman sample	batha	urban	selected	woman not selected	batha	urban	secondary	rainwater	on premises	flush to pit latrine	yes	no	yes	no	carpet	cement blocks	metal	catholic	96		usual resident	batha	urban		complete secondary	son/daughter	male	50	no	100	100	100	100	100	able to read whole sentence
NG7	4	11	565665	2018	1428	1977	931	41	40-44	month and year - information complete	completed	2	all woman sample	batha	urban	not selected	woman not selected	batha	urban	higher	92	30	flush to pit latrine	yes	no	yes	yes	carpet	bricks	metal	protestant	96		usual resident	batha	urban		higher	wife or husband	male	52	no	100	100	100	100	100	able to read whole sentence
AF7	4	58	1620613	1394	1131	1374	892	19	15-19	month and year - information complete	completed	2	ever married sample	batha	urban		woman not selected	batha	urban	no education	protected well	on premises	pit latrine with slab	yes	no	no	no	13	cane / palm / trunks	palm / bamboo		gorane		usual resident	batha	urban		no education	son/daughter-in-law	male	76	no	365	478	641	290	371	cannot read at all
BJ7	4	169	1645669	2018	1417	1987	1046	30	30-34	month and year - information complete	completed	2	all woman sample	batha	rural	selected	woman not selected	batha	rural	no education	unprotected well	on premises	no facility/bush/field	no	yes	yes	no	earth, sand	dirt	metal	10	arab		usual resident	batha	rural		no education	wife or husband	male	35	no	100	100	100	100	100	cannot read at all
GN7	4	35	1274624	2018	1421	2001	1216	17	15-19	month and year - information complete	completed	2	all woman sample	hadjer-lamis	rural	not selected		hadjer-lamis	rural	no education	river/dam/lake/ponds/stream/canal/irrigation channel	15	pit latrine without slab/open pit	no	no	yes	no	dung	bamboo with mud	thatch / palm leaf	catholic	arab	town	usual resident	hadjer-lamis	rural	town	no education	brother/sister	male	45		100	100	100	100	100	cannot read at all
NG7	4	36	565665	2018	1428	1991	1096	27	25-29	month and year - information complete	completed	2	all woman sample	batha	urban	not selected	woman not selected	batha	urban	higher	92	on premises	flush to piped sewer system	yes	no	no	no	cement	cement	metal	protestant	ouada / maba / massalit / mimi		usual resident	batha	urban		higher	wife or husband	male	36	no	100	100	100	100	100	able to read whole sentence
BJ7	4	169	1645669	2018	1417	1997	1165	21	20-24	month and year - information complete	completed	2	all woman sample	batha	rural	selected	woman selected and interviewed	batha	rural	no education	unprotected well	on premises	no facility/bush/field	no	yes	yes	no	earth, sand	dirt	metal	10	arab		usual resident	batha	rural		no education	other relative	male	35	no	100	100	100	100	100	cannot read at all
CD6	4	8	2028329	2013	1368	1974	890	39	35-39	month and year - information complete	completed	no calendar	all woman sample	borkou/tibesti	rural	not selected	woman selected and interviewed	borkou/tibesti	rural	secondary	protected spring	45	pit latrine without slab/open pit	no	yes	no	no	earth, sand	cane / palm / trunks	thatch / palm leaf	11	toupouri / kra	countryside	usual resident	borkou/tibesi	rural	countryside	incomplete secondary	wife or husband	male	48	no	100	100	100	100	100	able to read whole sentence
BJ7	4	22	1645669	2018	1417	1980	961	38	35-39	month and year - information complete	completed	2	all woman sample	batha	rural	selected	woman not selected	batha	rural	no education	unprotected well	5	no facility/bush/field	yes	yes	yes	no	carpet	uncovered adobe	metal	animist	arab		usual resident	batha	rural		no education	co-spouse	male	43	no	100	100	100	100	100	cannot read at all
GN7	4	20	1274624	2018	1421	1984	1013	34	30-34	month and year - information complete	completed	2	all woman sample	hadjer-lamis	rural	selected		hadjer-lamis	rural	no education	unprotected spring	30	no facility/bush/field	no	no	no	no	carpet	cement	metal	catholic	arab	town	usual resident	hadjer-lamis	rural	town	no education	head	female	34		100	100	100	100	100	cannot read at all
CD6	4	32	2028329	2013	1368	1991	1095	22	20-24	month and year - information complete	completed	no calendar	all woman sample	borkou/tibesti	rural	not selected	woman selected and interviewed	borkou/tibesti	rural	secondary	unprotected spring	60	pit latrine without slab/open pit	no	no	no	no	earth, sand	dirt	metal	12	toupouri / kra	countryside	usual resident	borkou/tibesi	rural	countryside	complete secondary	son/daughter-in-law	male	58	no	100	100	100	100	100	able to read whole sentence
CD6	4	11	2028329	2013	1368	1997	1168	16	15-19	month and year - information complete	completed	no calendar	all woman sample	borkou/tibesti	rural	not selected	woman selected and interviewed	borkou/tibesti	rural	secondary	unprotected spring	60	no facility/bush/field	no	no	no	no	earth, sand	bamboo with mud	thatch / palm leaf	12	toupouri / kra	countryside	usual resident	borkou/tibesi	rural	countryside	incomplete secondary	wife or husband	male	24	no	100	100	100	100	100	able to read whole sentence
TD6	4	8	1148282	2014	1380	1984	1018	30	30-34	year and age - month imputed	completed		all woman sample	chari baguirmi	rural	not selected	woman selected and interviewed	chari baguirmi	rural	no education	tube well or borehole	5	no facility/bush/field	no	yes	yes	no	earth, sand	uncovered adobe	metal	muslim	arab		usual resident	chari baguirmi	rural		no education	wife or husband	male	45	no	100	100	100	100	100	cannot read at all
AF7	4	124	1620613	1394	1131	1374	889	20	20-24	month and year - information complete	completed	2	ever married sample	batha	urban		woman selected and interviewed	batha	urban	no education	tube well or borehole	on premises	hanging toilet/latrine	yes	no	no	no	36	bricks	palm / bamboo		gorane		usual resident	batha	urban		no education	wife or husband	male	37	yes	180	233	257	155	230	able to read whole sentence
GN7	4	5	1274624	2018	1421	1988	1058	30	30-34	month and year - information complete	completed	2	all woman sample	hadjer-lamis	rural	not selected		hadjer-lamis	rural	no education	river/dam/lake/ponds/stream/canal/irrigation channel	20	pit latrine without slab/open pit	no	no	no	no	dung	dirt	thatch / palm leaf	catholic	arab	town	usual resident	hadjer-lamis	rural	town	no education	wife or husband	male	65		100	100	100	100	100	cannot read at all
KE8	4	14	841077	2022	1469	1998	1183	23	20-24	month and year - information complete	completed	2	all woman sample	batha	urban	not selected	woman not selected	batha	urban	secondary	14	5	pit latrine without slab/open pit	yes	no	no	no	carpet	cement	metal	catholic	toupouri / kra		usual resident	batha	urban		complete secondary	son/daughter	male	52	no	100	100	100	100	100	able to read whole sentence
AF7	4	77	1620613	1394	1131	1369	830	25	25-29	month and year - information complete	completed	2	ever married sample	batha	urban		woman selected and interviewed	batha	urban	no education	protected well	on premises	hanging toilet/latrine	yes	no	no	no	36	covered adobe	palm / bamboo		gorane		usual resident	batha	urban		no education	son/daughter-in-law	male	60	no	113	118	120	110	125	cannot read at all
NG7	4	42	565665	2018	1428	1993	1126	25	25-29	month and year - information complete	completed	2	all woman sample	batha	urban	not selected	woman not selected	batha	urban	secondary	protected well	6	flush to pit latrine	yes	no	yes	no	carpet	bamboo with mud	metal	protestant	96		usual resident	batha	urban		complete secondary	brother/sister	male	37	no	100	100	100	100	100	able to read whole sentence
GN7	4	15	1274624	2018	1421	1970	849	47	45-49	month and year - information complete	completed	2	all woman sample	hadjer-lamis	rural	not selected		hadjer-lamis	rural	no education	unprotected spring	35	pit latrine without slab/open pit	no	no	no	no	dung	dirt	thatch / palm leaf	catholic	arab	town	usual resident	hadjer-lamis	rural	town	no education	wife or husband	male	52		100	100	100	100	100	cannot read at all
BJ7	4	55	1645669	2018	1417	1987	1045	31	30-34	month and year - information complete	completed	2	all woman sample	batha	rural	not selected	woman not selected	batha	rural	no education	unprotected spring	on premises	no facility/bush/field	no	yes	no	no	earth, sand	dirt	thatch / palm leaf	muslim	zaghawa / bideyat / kob		usual resident	batha	rural		no education	wife or husband	male	58	no	100	100	100	100	100	cannot read at all
CD6	4	15	2028329	2013	1368	1995	1147	18	15-19	month and year - information complete	completed	no calendar	all woman sample	borkou/tibesti	rural	not selected	woman selected and interviewed	borkou/tibesti	rural	secondary	unprotected spring	35	pit latrine without slab/open pit	no	no	no	no	earth, sand	cane / palm / trunks	thatch / palm leaf	12	toupouri / kra	countryside	usual resident	borkou/tibesi	rural	countryside	incomplete secondary	son/daughter	male	63	no	100	100	100	100	100	able to read whole sentence
CD6	4	14	2028329	2013	1368	1981	978	32	30-34	year and age - month imputed	completed	no calendar	all woman sample	borkou/tibesti	rural	selected	woman not selected	borkou/tibesti	rural	no education	public tap/standpipe	40	pit latrine without slab/open pit	no	yes	no	no	earth, sand	cane / palm / trunks	thatch / palm leaf	12	toupouri / kra	countryside	usual resident	borkou/tibesi	rural	countryside	no education	wife or husband	male	39	no	100	100	100	100	100	cannot read at all
CD6	4	25	2028329	2013	1368	1968	826	45	45-49	month and year - information complete	completed	no calendar	all woman sample	borkou/tibesti	rural	not selected	woman selected and interviewed	borkou/tibesti	rural	secondary	protected spring	60	pit latrine without slab/open pit	no	no	no	no	earth, sand	cane / palm / trunks	thatch / palm leaf	15	toupouri / kra	countryside	usual resident	borkou/tibesi	rural	countryside	incomplete secondary	head	female	45	no	100	100	100	100	100	able to read whole sentence
BJ7	4	95	1645669	2018	1417	1986	1033	32	30-34	month and year - information complete	completed	2	all woman sample	batha	rural	not selected	woman not selected	batha	rural	no education	tube well or borehole	on premises	no facility/bush/field	no	yes	no	no	earth, sand	dirt	metal	muslim	zaghawa / bideyat / kob		usual resident	batha	rural		no education	wife or husband	male	38	no	100	100	100	100	100	cannot read at all
GN7	4	60	1274624	2018	1421	1993	1118	25	25-29	month and year - information complete	completed	2	all woman sample	hadjer-lamis	rural	selected		hadjer-lamis	rural	higher	river/dam/lake/ponds/stream/canal/irrigation channel	30	pit latrine without slab/open pit	no	no	yes	no	earth, sand	dirt	metal	catholic	arab	town	usual resident	hadjer-lamis	rural	town	higher	wife or husband	male	35		100	100	100	100	100	able to read whole sentence
TD6	4	28	1148282	2014	1380	1994	1129	20	20-24	month and year - information complete	completed		all woman sample	chari baguirmi	rural	not selected	woman selected and interviewed	chari baguirmi	rural	no education	tube well or borehole	5	no facility/bush/field	no	no	yes	no	earth, sand	uncovered adobe	sod	muslim	kanembou / bornou / boudouma		usual resident	chari baguirmi	rural		no education	wife or husband	male	25	no	100	100	100	100	100	cannot read at all
LB7	4	3	791344	2019	1440	2003	1243	16	15-19	month and year - information complete	completed	2	all woman sample	borkou/tibesti	rural	selected	woman not selected	borkou/tibesti	rural	primary	tube well or borehole	18	no facility/bush/field	no	no	no	no	carpet	stone with lime / cement	metal	catholic			usual resident	borkou/tibesi	rural		incomplete primary	son/daughter	male	41	no	100	100	100	100	100	able to read whole sentence
LB7	4	279	791344	2019	1440	1973	886	46	45-49	month and year - information complete	completed	2	all woman sample	borkou/tibesti	rural	not selected	woman not selected	borkou/tibesti	rural	no education	tube well or borehole	15	no facility/bush/field	no	no	no	no	carpet	bamboo with mud	metal	catholic			usual resident	borkou/tibesi	rural		no education	head	female	44	no	100	100	100	100	100	cannot read at all
BJ7	4	169	1645669	2018	1417	1995	1141	23	20-24	month and year - information complete	completed	2	all woman sample	batha	rural	selected	woman not selected	batha	rural	no education	unprotected well	on premises	no facility/bush/field	no	yes	yes	no	earth, sand	dirt	metal	muslim	baguirmi / barma		usual resident	batha	rural		no education	other relative	male	35	no	100	100	100	100	100	cannot read at all
NG7	4	35	565665	2018	1428	1994	1131	24	20-24	month and year - information complete	completed	2	all woman sample	batha	urban	selected	woman selected and interviewed	batha	urban	secondary	92	on premises	flush to pit latrine	yes	no	no	no	35	cement	metal	protestant	96		usual resident	batha	urban		complete secondary	head	female	24	no	100	100	100	100	100	able to read whole sentence
KE8	4	5	841077	2022	1469	1991	1100	30	30-34	month and year - information complete	completed	2	all woman sample	batha	urban	not selected	woman selected and interviewed	batha	urban	no education	14	30	pit latrine with slab	yes	no	no	no	35	stone with lime / cement	metal	7	moundang		usual resident	batha	urban		no education	head	female	30	no	100	100	100	100	100	cannot read at all
NG7	4	41	565665	2018	1428	1988	1058	30	30-34	month and year - information complete	completed	2	all woman sample	batha	urban	not selected	woman not selected	batha	urban	higher	92	on premises	flush to piped sewer system	yes	no	no	no	cement	cement	metal	protestant	96		usual resident	batha	urban		higher	wife or husband	male	46	no	100	100	100	100	100	able to read whole sentence
GN7	5	47	1396020	2018	1420	1984	1014	33	30-34	month and year - information complete	completed	2	all woman sample	borkou/tibesti	urban	selected		borkou/tibesti	urban	higher	piped into dwelling	on premises	flush to septic tank	yes	yes	yes	yes	cement	cement	metal	catholic	baguirmi / barma	capital, large city	usual resident	borkou/tibesi	urban	capital, large city	higher	wife or husband	male	37		100	100	100	100	100	able to read whole sentence
NG7	5	44	1491863	2018	1427	1973	881	45	45-49	month and year - information complete	completed	2	all woman sample	batha	urban	not selected	woman not selected	batha	urban	primary	rainwater	on premises	no facility/bush/field	yes	no	no	no	carpet	cement	metal	catholic	96		usual resident	batha	urban		incomplete primary	head	female	45	no	100	100	100	100	100	cannot read at all
LS6	5	238	1646952	2014	1377	1973	882	41	40-44	month and year - information complete	completed	2	all woman sample	chari baguirmi	rural	selected		chari baguirmi	rural	primary	public tap/standpipe	20	pit latrine with slab	yes	no	no	no	carpet	cement blocks	rustic mat	no religion			usual resident	chari baguirmi	rural		complete primary	15	male	34	no	100	100	100	100	100	able to read only parts of sentence
AF7	5	93	3833298	1394	1131	1364	769	30	30-34	year and age - month imputed	completed	2	ever married sample	batha	urban		woman selected and interviewed	batha	urban	no education	14	30	hanging toilet/latrine	yes	no	no	no	earth, sand	uncovered adobe	sod		arab		usual resident	batha	urban		no education	wife or husband	male	40	no	103	107	106	103	107	cannot read at all
NG7	5	92	1491863	2018	1427	1994	1138	24	20-24	month and year - information complete	completed	2	all woman sample	batha	urban	not selected	woman not selected	batha	urban	secondary	tube well or borehole	10	pit latrine with slab	yes	no	no	no	carpet	cement blocks	metal	catholic	96		usual resident	batha	urban		complete secondary	son/daughter	male	72	no	100	100	100	100	100	able to read only parts of sentence
BJ7	5	25	577868	2018	1418	1981	978	36	35-39	month and year - information complete	completed	2	all woman sample	batha	rural	selected	woman not selected	batha	rural	no education	unprotected well	15	no facility/bush/field	no	yes	no	no	carpet	cement	metal	10	arab		usual resident	batha	rural		no education	brother/sister	male	38	no	100	100	100	100	100	cannot read at all
LS6	5	89	1646952	2014	1377	1979	957	35	35-39	month and year - information complete	completed	2	all woman sample	chari baguirmi	rural	not selected		chari baguirmi	rural	secondary	public tap/standpipe	5	pit latrine with slab	no	no	no	no	35	bamboo with mud	36	protestant			usual resident	chari baguirmi	rural		incomplete secondary	wife or husband	male	38	no	100	100	100	100	100	able to read whole sentence
BJ7	5	28	577868	2018	1418	1995	1141	23	20-24	month and year - information complete	completed	2	all woman sample	batha	rural	not selected	woman not selected	batha	rural	no education	protected well	on premises	no facility/bush/field	no	no	yes	no	carpet	bricks	metal	other chritians	arab		usual resident	batha	rural		no education	wife or husband	male	23	no	100	100	100	100	100	cannot read at all
LB7	5	294	560502	2020	1441	1991	1096	28	25-29	month and year - information complete	completed	2	all woman sample	chari baguirmi	rural	selected	woman selected and interviewed	chari baguirmi	rural	secondary	tube well or borehole	20	pit latrine with slab	no	no	yes	no	carpet	bricks	metal	catholic			usual resident	chari baguirmi	rural		incomplete secondary	head	female	28	no	100	100	100	100	100	able to read only parts of sentence
CD6	5	28	390682	2014	1369	1987	1049	26	25-29	month and year - information complete	completed	no calendar	all woman sample	mayo kebbi est	rural	not selected	woman selected and interviewed	mayo kebbi est	rural	no education	public tap/standpipe	10	pit latrine without slab/open pit	no	no	no	no	carpet	wood planks / shingles	metal	12	gabri / kabalaye / nangtchr / soumraye	countryside	usual resident	mayo kebbi est	rural	countryside	no education	wife or husband	male	32	no	100	100	100	100	100	cannot read at all
LS6	5	49	1646952	2014	1377	1974	893	40	40-44	month and year - information complete	completed	2	all woman sample	chari baguirmi	rural	not selected		chari baguirmi	rural	secondary	public tap/standpipe	2	pit latrine with slab	yes	no	no	yes	cement	cement	36	catholic			usual resident	chari baguirmi	rural		incomplete secondary	wife or husband	male	46	no	100	100	100	100	100	able to read whole sentence
TD6	5	10	552495	2015	1383	1989	1077	25	25-29	age - year/month imputed	completed		all woman sample	tandjil	rural	not selected	woman selected and interviewed	tandjil	rural	primary	tube well or borehole	10	no facility/bush/field	no	no	yes	no	earth, sand	bricks	thatch / palm leaf	catholic	gabri / kabalaye / nangtchr / soumraye		usual resident	tandjil	rural		incomplete primary	wife or husband	male	31	no	100	100	100	100	100	cannot read at all
GN7	5	97	1396020	2018	1420	1973	879	45	45-49	year and age - month imputed	completed	2	all woman sample	borkou/tibesti	urban	not selected		borkou/tibesti	urban	no education	tube well or borehole	15	ventilated improved pit latrine (vip)	yes	no	yes	no	carpet	cement	wood	catholic	arab	capital, large city	usual resident	borkou/tibesi	urban	capital, large city	no education	wife or husband	male	52		100	100	100	100	100	cannot read at all
TD6	5	12	552495	2015	1383	1999	1199	15	15-19	year and age - month imputed	completed		all woman sample	tandjil	rural	not selected	woman selected and interviewed	tandjil	rural	primary	tube well or borehole	10	no facility/bush/field	no	no	no	no	earth, sand	bricks	thatch / palm leaf	catholic	gabri / kabalaye / nangtchr / soumraye		usual resident	tandjil	rural		incomplete primary	grandchild	male	70	no	100	100	100	100	100	cannot read at all
BJ7	5	53	577868	2018	1418	1997	1170	20	20-24	month and year - information complete	completed	2	all woman sample	batha	rural	selected	woman not selected	batha	rural	secondary	unprotected well	30	no facility/bush/field	yes	no	no	no	earth, sand	bricks	metal	10	arab		usual resident	batha	rural		incomplete secondary	co-spouse	male	42	no	100	100	100	100	100	able to read whole sentence
GN7	5	29	1396020	2018	1420	1995	1145	22	20-24	month and year - information complete	completed	2	all woman sample	borkou/tibesti	urban	not selected		borkou/tibesti	urban	higher	tube well or borehole	don't know	flush to septic tank	yes	no	yes	no	carpet	cement	metal	catholic	arab	capital, large city	usual resident	borkou/tibesi	urban	capital, large city	higher	wife or husband	male	don't know		100	100	100	100	100	able to read whole sentence
NG7	5	2	1491863	2018	1427	1979	952	39	35-39	month and year - information complete	completed	2	all woman sample	batha	urban	selected	woman selected and interviewed	batha	urban	secondary	tube well or borehole	6	pit latrine without slab/open pit	yes	no	no	no	carpet	cement	metal	catholic	96		usual resident	batha	urban		incomplete secondary	wife or husband	male	54	no	100	100	100	100	100	able to read only parts of sentence
BJ7	5	28	577868	2018	1418	1980	961	38	35-39	month and year - information complete	completed	2	all woman sample	batha	rural	not selected	woman not selected	batha	rural	no education	protected well	on premises	no facility/bush/field	no	no	yes	no	carpet	bricks	metal	other chritians	arab		usual resident	batha	rural		no education	parent	male	23	no	100	100	100	100	100	cannot read at all
LB7	5	147	560502	2020	1441	1990	1092	29	25-29	month and year - information complete	completed	2	all woman sample	chari baguirmi	rural	selected	woman selected and interviewed	chari baguirmi	rural	no education	tube well or borehole	5	no facility/bush/field	no	no	no	no	earth, sand	bamboo with mud	palm / bamboo	catholic			usual resident	chari baguirmi	rural		no education	head	female	29	no	100	100	100	100	100	cannot read at all
BJ7	5	66	577868	2018	1418	1988	1057	30	30-34	month and year - information complete	completed	2	all woman sample	batha	rural	not selected	woman not selected	batha	rural	secondary	unprotected well	30	no facility/bush/field	no	no	no	no	earth, sand	dirt	metal	muslim	97		usual resident	batha	rural		incomplete secondary	wife or husband	male	35	no	100	100	100	100	100	able to read whole sentence
CD6	5	27	390682	2014	1369	1989	1073	24	20-24	month and year - information complete	completed	no calendar	all woman sample	mayo kebbi est	rural	not selected	woman selected and interviewed	mayo kebbi est	rural	primary	public tap/standpipe	15	no facility/bush/field	no	no	no	no	earth, sand	dirt	metal	11	gabri / kabalaye / nangtchr / soumraye	countryside	usual resident	mayo kebbi est	rural	countryside	incomplete primary	wife or husband	male	27	no	100	100	100	100	100	cannot read at all
GN7	5	54	1396020	2018	1420	2003	1239	15	15-19	month and year - information complete	completed	2	all woman sample	borkou/tibesti	urban	selected		borkou/tibesti	urban	no education	cart with small tank	60	pit latrine without slab/open pit	yes	no	no	no	carpet	cement	metal	catholic	baguirmi / barma	capital, large city	usual resident	borkou/tibesi	urban	capital, large city	no education	son/daughter	female	38		100	100	100	100	100	cannot read at all
LB7	5	202	560502	2020	1441	1972	867	47	45-49	month and year - information complete	completed	2	all woman sample	chari baguirmi	rural	selected	woman selected and interviewed	chari baguirmi	rural	primary	tube well or borehole	60	no facility/bush/field	no	no	no	no	earth, sand	bamboo with mud	metal	catholic			usual resident	chari baguirmi	rural		incomplete primary	head	female	47	no	100	100	100	100	100	able to read only parts of sentence
NG7	5	9	1491863	2018	1427	2001	1219	17	15-19	month and year - information complete	completed	2	all woman sample	batha	urban	not selected	woman not selected	batha	urban	secondary	tube well or borehole	7	flush to pit latrine	yes	no	yes	no	carpet	cement	metal	catholic	ouada / maba / massalit / mimi		usual resident	batha	urban		incomplete secondary	son/daughter	male	76	no	100	100	100	100	100	able to read only parts of sentence
BJ7	5	39	577868	2018	1418	1970	844	47	45-49	month and year - information complete	completed	2	all woman sample	batha	rural	not selected	woman not selected	batha	rural	no education	unprotected well	on premises	no facility/bush/field	no	yes	yes	no	earth, sand	dirt	metal	muslim	arab		usual resident	batha	rural		no education	wife or husband	male	58	no	100	100	100	100	100	cannot read at all
NG7	5	22	1491863	2018	1427	1995	1144	23	20-24	month and year - information complete	completed	2	all woman sample	batha	urban	selected	woman selected and interviewed	batha	urban	secondary	rainwater	on premises	flush to piped sewer system	yes	no	yes	no	carpet	cement	metal	protestant	bidio / migami / kenga / danglat		usual resident	batha	urban		incomplete secondary	wife or husband	male	26	no	100	100	100	100	100	able to read only parts of sentence
CD6	5	12	390682	2014	1369	1998	1179	15	15-19	month and year - information complete	completed	no calendar	all woman sample	mayo kebbi est	rural	not selected	woman not selected	mayo kebbi est	rural	primary	public tap/standpipe	25	pit latrine without slab/open pit	no	no	no	no	earth, sand	plywood	metal	12	gabri / kabalaye / nangtchr / soumraye	countryside	usual resident	mayo kebbi est	rural	countryside	incomplete primary	son/daughter	male	40	no	100	100	100	100	100	able to read only parts of sentence
BJ7	5	31	577868	2018	1418	1998	1177	20	20-24	month and year - information complete	completed	2	all woman sample	batha	rural	selected	woman not selected	batha	rural	no education	unprotected well	on premises	no facility/bush/field	yes	yes	yes	no	earth, sand	uncovered adobe	sod	other chritians	arab		usual resident	batha	rural		no education	son/daughter-in-law	female	48	no	100	100	100	100	100	cannot read at all
GN7	5	14	1396020	2018	1420	1981	982	36	35-39	month and year - information complete	completed	2	all woman sample	borkou/tibesti	urban	not selected		borkou/tibesti	urban	no education	tube well or borehole	don't know	flush to septic tank	yes	no	no	no	carpet	cement	metal	protestant	kanembou / bornou / boudouma	capital, large city	usual resident	borkou/tibesi	urban	capital, large city	no education	wife or husband	male	don't know		100	100	100	100	100	cannot read at all
AF7	5	112	3833298	1394	1131	1365	786	28	25-29	month and year - information complete	completed	2	ever married sample	batha	urban		woman selected, but privacy not possible	batha	urban	primary	14	on premises	flush to septic tank	yes	no	no	yes	carpet	bricks	cement		arab		usual resident	batha	urban		incomplete primary	son/daughter-in-law	male	62	no	106	112	120	123	123	able to read only parts of sentence
AF7	5	156	3833298	1394	1131	1367	812	26	25-29	month and year - information complete	completed	2	ever married sample	batha	urban		woman selected and interviewed	batha	urban	secondary	tube well or borehole	on premises	flush to septic tank	yes	no	no	yes	carpet	bricks	cement		gorane		usual resident	batha	urban		complete secondary	brother/sister	male	33	no	112	127	135	125	132	able to read whole sentence
LS6	5	59	1646952	2014	1377	1978	945	36	35-39	month and year - information complete	completed	2	all woman sample	chari baguirmi	rural	not selected		chari baguirmi	rural	secondary	public tap/standpipe	5	pit latrine with slab	yes	no	no	yes	cement	cement blocks	metal	protestant			usual resident	chari baguirmi	rural		complete secondary	wife or husband	male	40	no	100	100	100	100	100	able to read whole sentence
BJ7	5	20	577868	2018	1418	1986	1033	32	30-34	month and year - information complete	completed	2	all woman sample	batha	rural	selected	woman not selected	batha	rural	no education	unprotected well	10	no facility/bush/field	no	yes	yes	no	earth, sand	bamboo with mud	metal	muslim	arab		usual resident	batha	rural		no education	brother/sister	male	28	no	100	100	100	100	100	cannot read at all
GN7	5	54	1396020	2018	1420	1987	1056	30	30-34	month and year - information complete	completed	2	all woman sample	borkou/tibesti	urban	selected		borkou/tibesti	urban	no education	cart with small tank	60	pit latrine without slab/open pit	yes	no	no	no	carpet	cement	metal	catholic	baguirmi / barma	capital, large city	usual resident	borkou/tibesi	urban	capital, large city	no education	other relative	female	38		100	100	100	100	100	cannot read at all
BJ7	5	53	577868	2018	1418	1977	928	40	40-44	month and year - information complete	completed	2	all woman sample	batha	rural	selected	woman selected and interviewed	batha	rural	no education	unprotected well	30	no facility/bush/field	yes	no	no	no	earth, sand	bricks	metal	10	arab		usual resident	batha	rural		no education	wife or husband	male	42	no	100	100	100	100	100	cannot read at all
AF7	5	62	3833298	1394	1131	1359	709	35	35-39	month and year - information complete	completed	2	ever married sample	batha	urban		woman selected, but privacy not possible	batha	urban	no education	14	on premises	flush to septic tank	yes	yes	no	yes	35	cement blocks	cement		baguirmi / barma		usual resident	batha	urban		no education	wife or husband	male	38	no	101	100	102	101	101	cannot read at all
BJ7	5	1	577868	2018	1418	2000	1201	18	15-19	month and year - information complete	completed	2	all woman sample	batha	rural	not selected	woman not selected	batha	rural	no education	unprotected well	on premises	no facility/bush/field	no	no	yes	no	carpet	bricks	metal	other chritians	arab		usual resident	batha	rural		no education	son/daughter-in-law	male	55	no	100	100	100	100	100	cannot read at all
TD6	5	21	552495	2015	1383	1974	899	40	40-44	age - year/month imputed	completed		all woman sample	tandjil	rural	not selected	woman selected and interviewed	tandjil	rural	primary	tube well or borehole	90	no facility/bush/field	no	yes	no	no	earth, sand	bricks	thatch / palm leaf	catholic	gabri / kabalaye / nangtchr / soumraye		usual resident	tandjil	rural		incomplete primary	wife or husband	male	55	no	100	100	100	100	100	cannot read at all
BJ7	5	61	577868	2018	1418	1997	1165	21	20-24	month and year - information complete	completed	2	all woman sample	batha	rural	not selected	woman not selected	batha	rural	no education	unprotected well	40	no facility/bush/field	no	yes	yes	no	carpet	dirt	metal	no religion	arab		usual resident	batha	rural		no education	wife or husband	male	25	no	100	100	100	100	100	cannot read at all
NG7	5	9	1491863	2018	1427	1975	903	43	40-44	month and year - information complete	completed	2	all woman sample	batha	urban	not selected	woman not selected	batha	urban	primary	tube well or borehole	7	flush to pit latrine	yes	no	yes	no	carpet	cement	metal	catholic	ouada / maba / massalit / mimi		usual resident	batha	urban		incomplete primary	wife or husband	male	76	no	100	100	100	100	100	cannot read at all
LS6	5	221	1646952	2014	1377	1967	814	46	45-49	month and year - information complete	completed	2	all woman sample	chari baguirmi	rural	selected		chari baguirmi	rural	primary	public tap/standpipe	10	pit latrine without slab/open pit	no	no	no	no	carpet	stone with lime / cement	36	protestant			usual resident	chari baguirmi	rural		incomplete primary	parent	male	22	no	100	100	100	100	100	able to read whole sentence
CD6	5	12	390682	2014	1369	1966	799	47	45-49	month and year - information complete	completed	no calendar	all woman sample	mayo kebbi est	rural	not selected	woman selected and interviewed	mayo kebbi est	rural	no education	public tap/standpipe	25	pit latrine without slab/open pit	no	no	no	no	earth, sand	plywood	metal	12	gabri / kabalaye / nangtchr / soumraye	countryside	usual resident	mayo kebbi est	rural	countryside	no education	wife or husband	male	40	no	100	100	100	100	100	cannot read at all
BJ7	5	25	577868	2018	1418	1990	1088	27	25-29	month and year - information complete	completed	2	all woman sample	batha	rural	selected	woman selected and interviewed	batha	rural	no education	unprotected well	15	no facility/bush/field	no	yes	no	no	carpet	cement	metal	10	arab		usual resident	batha	rural		no education	co-spouse	male	38	no	100	100	100	100	100	cannot read at all
CD6	5	1	390682	2014	1369	1983	1003	30	30-34	month and year - information complete	completed	no calendar	all woman sample	mayo kebbi est	rural	selected	woman not selected	mayo kebbi est	rural	no education	public tap/standpipe	10	pit latrine without slab/open pit	no	no	no	no	carpet	bricks	ceramic tiles	12	gabri / kabalaye / nangtchr / soumraye	countryside	usual resident	mayo kebbi est	rural	countryside	no education	other relative	female	73	no	100	100	100	100	100	cannot read at all
GN7	5	39	1396020	2018	1420	1971	857	46	45-49	month and year - information complete	completed	2	all woman sample	borkou/tibesti	urban	selected		borkou/tibesti	urban	no education	piped into dwelling	on premises	flush to pit latrine	yes	no	yes	yes	cement	cement	metal	catholic	arab	capital, large city	usual resident	borkou/tibesi	urban	capital, large city	no education	other relative	female	86		100	100	100	100	100	cannot read at all
AF7	5	62	3833298	1394	1131	1363	757	31	30-34	month and year - information complete	completed	2	ever married sample	batha	urban		woman not selected	batha	urban	no education	14	on premises	flush to septic tank	yes	yes	no	yes	35	cement blocks	cement		baguirmi / barma		usual resident	batha	urban		no education	other relative	male	38	no	102	103	100	102	102	cannot read at all
CD6	5	3	390682	2014	1369	1997	1170	16	15-19	year and age - month imputed	completed	no calendar	all woman sample	mayo kebbi est	rural	not selected	woman not selected	mayo kebbi est	rural	primary	public tap/standpipe	30	pit latrine without slab/open pit	no	no	no	no	earth, sand	uncovered adobe	metal	12	gabri / kabalaye / nangtchr / soumraye	countryside	usual resident	mayo kebbi est	rural	countryside	incomplete primary	niece/nephew by marriage	male	26	no	100	100	100	100	100	cannot read at all
CD6	5	5	390682	2014	1369	1972	875	41	40-44	year and age - month imputed	completed	no calendar	all woman sample	mayo kebbi est	rural	selected	woman not selected	mayo kebbi est	rural	primary	public tap/standpipe	5	pit latrine without slab/open pit	no	no	no	no	earth, sand	bamboo with mud	metal	12	gabri / kabalaye / nangtchr / soumraye	countryside	usual resident	mayo kebbi est	rural	countryside	incomplete primary	wife or husband	male	53	no	100	100	100	100	100	able to read whole sentence
CD6	5	32	390682	2014	1369	1990	1086	23	20-24	month and year - information complete	completed	no calendar	all woman sample	mayo kebbi est	rural	selected	woman not selected	mayo kebbi est	rural	no education	public tap/standpipe	10	pit latrine without slab/open pit	no	no	no	no	earth, sand	bamboo with mud	thatch / palm leaf	12	gabri / kabalaye / nangtchr / soumraye	countryside	usual resident	mayo kebbi est	rural	countryside	no education	wife or husband	male	36	no	100	100	100	100	100	cannot read at all
CD6	5	9	390682	2014	1369	1998	1183	15	15-19	month and year - information complete	completed	no calendar	all woman sample	mayo kebbi est	rural	selected	woman not selected	mayo kebbi est	rural	secondary	public tap/standpipe	20	pit latrine without slab/open pit	no	no	no	no	earth, sand	dirt	thatch / palm leaf	11	gabri / kabalaye / nangtchr / soumraye	countryside	usual resident	mayo kebbi est	rural	countryside	incomplete secondary	son/daughter	male	48	no	100	100	100	100	100	able to read whole sentence
[truncated: 14,949 more rows]
[truncated: 223 more columns]
